# Supplementary material for: Positive association between stress hyperglycemia ratio and ICU mortality in patients with pulmonary embolism: A retrospective study
Source: PLoS One. 2025 Mar 28;20(3):e0320644. doi: 10.1371/journal.pone.0320644 (PMC11952247; doi:10.1371/journal.pone.0320644)
Supplement: S1 File — (XLSX) [file pone.0320644.s002.xlsx]

## Sheet: Sheet1
Age	Gender	BMI	HR	SBP	DBP	RR	SPO2	weight	height	WBC	PLT	HGB	Glu,mg/dL	HbA1c	SHR	Lac	FBG,mg/dL	APTT	INR	TG,mg/dL	BUN,mg/dL	Cr,mg/dL	LDH,IU/L	CK,IU/L	CKMB,ng/ml	TnT,ng/ml	Smoke	Phlebothrombosis	Atrial Fibrillation	Hypertension	Diabetes	Heart failure	AMI	CKD	AKI	Liver cirrhosis	Pneumonia	Hyperlipemia	Anticoagulant drugs	Antiplatelet drugs	Vasoactive agent	Statins	Hypotensive drugs	Glucocorticoid	Ventilation	CRRT	Hosp_day	ICU_day	Dead
63	2	33.2671	79.37	114.392	66.6418	13.37	95.97	82	157	15.7	284	8.5	208	7.6	1.4	2.1	388.826	26.6	1.3	201.835	80	2.7	183	807.662	2	0.05	2	2	2	1	2	2	1	1	2	2	1	1	2	1	1	2	1	1	1	1	5.02	4.94	1
77	2	40.9476	118.76	116.71	65.75	13.88	95.68	107.55	162.066	10.4	124	9.4	121	5.6	1.36	1.1	388.826	87.4	1.5	201.835	23	1	580.816	807.662	12.2841	0.414601	1	1	2	1	2	1	1	2	2	1	1	2	2	1	1	1	2	1	2	1	14.59	3.28	1
65	1	36.3275	62.03	136.08	71.54	14.33	96.39	78.5	147	13.4	193	8.2	124	5.4	1.14518	2.2	388.826	35.1	1.1	201.835	35	0.8	224	807.662	12.2841	0.414601	1	1	1	1	2	2	1	1	2	1	1	2	1	1	1	1	2	2	1	1	15.98	6.89	1
49	1	35.29	82.74	93	61.29	14.63	97.79	102	170.01	10.3	157	10.2	325	7.8	1.8345	1.4	388.826	31.1	1.7	201.835	35	3.5	580.816	807.662	9	0.58	1	1	2	1	2	1	1	1	2	1	2	1	2	2	2	2	2	1	2	2	8.31	3.05	1
77	2	35.796	87.73	123.75	57.66	14.64	98.85	86	155	15.7	276	12.1	98	5.9	0.799152	3.7	388.826	28.7	1.4	201.835	54	7.2	282	807.662	5	0.32	1	1	1	2	2	1	2	1	1	1	1	1	2	1	2	1	1	1	1	1	2.8	2.86	1
55	2	51.6129	94.86	95.93	55.64	15.24	98.24	124	155	3.8	210	13.7	301	5.4	2.77983	9.7	160	75.8	5.9	129	14	1	472	306	7	0.414601	1	2	1	1	2	2	1	2	2	1	1	1	1	1	1	1	2	2	2	1	12.99	2.37	1
64	1	58.2953	87.87	103.88	63.13	15.3	99.97	147	158.797	20.6	122	9	103	8.4	0.52989	1.9	388.826	79.3	1.8	201.835	16	1.1	310	807.662	12.2841	0.414601	1	2	1	2	2	2	1	1	2	1	1	2	2	1	1	1	2	1	1	1	12.13	4.56	1
61	2	38.2843	97.68	104.33	67	15.42	99.35	121.3	178	13.1	386	7.3	180	5.6	1.57867	1	388.826	35.5	2.7	216	18	0.7	416	23	1	0.414601	1	2	2	1	2	2	1	1	2	1	1	2	2	1	2	1	2	1	2	1	28.53	26.71	1
58	2	40.3354	77.78	113.92	68.64	15.52	98.78	102.5	159.411	13.4	194	13	375	6.8	2.52593	1.7	120	25.1	1.1	84	35	2.4	383	83	12.2841	0.04	2	2	1	1	2	2	2	1	2	1	1	2	2	2	2	1	1	2	1	1	24.93	24.85	1
47	2	30.8847	86.15	132.52	59.04	15.54	94.81	93.5	173.994	6.7	191	11.3	90	4.2	1.21885	1	388.826	42.5	6.5	201.835	33	1.2	580.816	807.662	12.2841	0.21	1	1	2	1	2	1	1	1	2	2	1	1	2	2	2	1	2	1	2	1	15.04	5.64	1
74	2	20.3009	91.27	147.86	98.18	15.85	98.88	60.1	172.06	18.5	236	11.9	143	5.3	1.35661	1.7	388.826	46.9	1.2	201.835	41	1.7	332	807.662	1	0.414601	2	1	1	2	2	1	1	1	2	1	2	1	2	2	2	1	2	1	2	1	12.32	12.34	1
62	1	24.5865	77.12	123.4	59.3	16.04	98.54	64	161.34	14	256	11.2	140	5.4	1.69294	1.6	364	22	1.1	201.835	12	0.6	1133	807.662	2	0.414601	2	2	1	2	2	1	1	1	1	1	1	2	2	1	1	1	2	2	1	1	10.73	7.84	1
30	1	54.485	110.63	119.07	77.07	16.25	94.17	134.3	157	4	184	7.6	116	5.6	1.01737	2.36873	388.826	26.9	1	201.835	17	1.1	684	807.662	12.2841	0.414601	1	2	1	2	2	1	1	1	1	1	2	1	2	2	1	1	2	1	1	1	14.84	2.18	1
71	2	58.9844	62	114.33	67.67	16.41	97.66	151	160	15.8	295	12.9	125	6.2	0.952454	3.9	388.826	26	1.3	201.835	11	0.6	580.816	807.662	12.2841	0.414601	1	2	2	2	2	2	1	1	2	1	1	2	2	1	1	1	1	2	1	1	10.78	8.13	1
58	2	15.6704	76.24	117.32	52.4	16.56	91.72	46.9	173	13.3	274	10.8	260	7.1	1.65531	2	388.826	54.4	4.6	201.835	95	3.1	580.816	57	5	0.55	1	1	1	1	2	2	1	1	1	1	2	2	2	1	2	1	2	1	2	1	11.32	9.01	1
73	2	20.9597	87.7	94.16	52.5	16.62	96.19	62	171.99	17.2	167	9.2	147	6.8	1.99017	1.6	388.826	63.2	1.5	201.835	18	1.3	580.816	807.662	37	15.45	1	2	2	2	2	1	1	1	1	1	2	1	2	1	2	1	2	1	1	1	2.86	2.92	1
62	2	44.9684	98.42	105.88	47.68	16.62	96.54	135.1	173.33	0.8	95	12	108	5.4	0.997414	3.3	388.826	36.1	1.4	201.835	21	0.6	304	807.662	12.2841	0.414601	1	2	1	1	2	2	1	1	1	2	1	2	1	1	2	1	1	2	1	1	10.67	5	1
41	2	25.1297	65.39	123.13	70.57	16.87	98.74	78.8	177.08	21.9	236	12.5	380	5	3.92562	1.5	388.826	75.9	1.4	201.835	67	1.8	580.816	807.662	12.2841	0.414601	1	1	1	2	2	1	1	1	1	1	1	1	2	1	1	1	2	2	2	1	8.19	3.08	1
73	1	34.0785	67.2	117.5	52.5	16.96	96.96	84	157	14.2	170	12.8	123	5.2	1.19953	9.3	383	26.3	1.9	100	27	1.3	1648	50	3	0.02	2	1	1	2	2	1	1	1	2	1	2	1	2	1	2	1	2	1	2	1	3.07	3.12	1
67	2	45.786	59.31	137.8	50.56	17.04	94.73	119	161.216	17.5	190	9	182	4.2	2.46479	1.5	371	122.5	2	201.835	13	0.8	513	807.662	3	0.02	1	1	1	1	2	2	1	1	1	1	2	1	2	1	1	1	2	1	2	1	16.02	2.33	1
46	2	26.5432	76.25	118	56.67	17.04	94.79	86	180	17.2	204	10.6	230	5.7	1.96766	8.4	292	34.8	1.2	201.835	32	1.9	428	807.662	2	0.02	1	1	1	2	2	1	1	1	1	1	2	2	2	2	2	1	2	2	2	1	16.91	16.95	1
52	2	30.7804	110.12	97.87	55.93	17.16	94.96	73.95	155	11.2	151	13.2	156	5.9	1.57212	1.3	388.826	39.1	1.1	1027	18	1.3	436	807.662	3	0.414601	1	1	1	1	2	2	1	2	2	1	1	1	2	1	2	1	2	1	1	1	19.17	17.84	1
79	1	21.7181	92.25	125	85.56	17.33	99.17	65	173	21.3	328	11.8	119	6.1	0.927008	1.5	311	22.6	1.3	226	161	5.3	498	1274	12	1.41	1	1	2	2	2	1	1	1	1	1	1	2	2	1	2	1	2	1	1	1	19.28	6.14	1
59	2	30.4578	79.58	103.69	55.23	17.56	97.6	102	183	17.7	165	9.2	188	7.4	1.13472	1.2	557	40.2	1.4	324	50	1.8	307	70	2	0.06	1	1	1	1	2	1	1	1	2	2	2	1	1	1	1	1	2	1	2	1	10.91	11.05	1
48	1	55.0828	81	134.03	63.62	17.68	99.59	162.9	171.97	6	195	8.2	202	8.4	1.5392	3	388.826	27.6	2	201.835	6	0.2	580.816	18	12.2841	0.414601	1	1	1	2	2	1	1	1	1	1	1	1	2	2	1	1	2	1	1	1	12.06	5.15	1
73	1	28.8235	55.21	102.75	56.5	17.89	96.86	83.3	170	3.9	70	10.1	69	6.2	0.525754	1.7	388.826	23.7	1.4	201.835	15	0.3	928	807.662	10	0.05	1	1	1	2	2	2	1	1	1	1	1	2	2	1	1	1	2	2	2	1	6.46	3.8	1
56	2	40.404	108.68	123	75	17.96	97.68	110	165	14.7	245	11.1	108	7.2	0.675253	1.7	388.826	38.5	1.2	201.835	14	0.9	301	807.662	12.2841	0.414601	2	2	1	1	2	1	1	2	2	1	2	1	2	1	1	1	2	2	2	1	3.59	2.45	1
76	1	24.9972	87.05	132.05	68.25	18	94.77	88.35	188	46.1	107	9.1	136	4.7	1.54212	1.8	214	30.2	1.4	713	14	1	3891	2538	100	5.4	1	2	2	1	2	2	1	2	2	1	1	1	2	2	2	1	2	1	2	1	18.75	17.9	1
57	1	30.1194	78.56	103.57	64.57	18.58	96.5	82	165	21.4	120	11.6	281	5.1	2.8193	6.4	388.826	60.6	1.5	526	27	1.5	1553	84	6	0.27	1	1	1	2	2	2	1	1	2	1	2	2	2	2	2	1	2	1	2	1	21.84	21.9	1
49	2	35.2699	104.34	102.35	65.08	18.66	98.68	90.3	160.008	23.9	121	8.8	458	5.9	3.73481	7.3	388.826	41.2	2.7	201.835	27	1.8	1262	961	36	0.63	1	1	1	1	2	2	2	2	1	1	1	2	2	1	2	1	2	1	2	2	6.64	6.62	1
68	2	27.8053	98.15	157.23	97.31	18.77	94.88	75.7	165	25.5	341	9.1	128	6.8	1.86219	9.3	388.826	150	2.7	201.835	38	1.7	2976	807.662	12.2841	0.414601	1	2	1	1	2	1	1	1	2	1	2	1	1	1	1	1	2	1	2	1	6.63	3.27	1
56	2	23.035	80.75	137.54	69.92	18.79	93.75	62.5	164.72	7.7	144	12.1	104	6.2	1.79244	1.9	388.826	33.9	1	201.835	12	0.6	580.816	807.662	12.2841	0.414601	1	1	1	1	2	1	2	1	2	1	1	1	2	1	2	1	2	2	1	1	5.4	4.99	1
78	1	18.9615	89.35	121.36	79.32	18.88	92.78	63.5	183	8.5	268	12.9	102	6.1	1.79458	1.6	388.826	37.4	1.3	201.835	12	0.9	580.816	64	1	0.02	1	2	2	2	2	2	1	1	1	1	1	2	1	1	2	1	2	2	2	1	8.32	4.7	1
63	1	23.336	107.14	135.96	85.96	19	100	70.3	173.566	13.2	130	15.5	94	5.4	0.86812	1.1	149	30.5	1.9	201.835	46	1.3	301	807.662	12.2841	0.414601	1	1	1	2	2	1	1	1	1	1	2	1	2	2	1	2	2	1	2	1	14.09	14.06	1
58	1	68.3594	79.52	99.96	50.2	19.21	97.52	175	160	13.8	368	10.7	109	4.6	1.27754	2.36873	388.826	93.7	1.2	201.835	9	0.5	186	68	4	0.07	1	1	1	1	2	1	2	1	2	1	1	1	2	1	2	1	1	1	2	2	3.06	3.08	1
58	2	29.723	65.07	129.25	76	19.36	97.43	78.7	162.72	12.2	123	12.2	138	5.2	1.34582	3.7	350	31.1	1.5	41	93	7.1	284	151	8	0.82	1	1	2	1	2	2	1	2	1	2	1	2	2	1	2	1	1	2	2	1	14.63	14.75	1
74	2	27.3022	85.72	121.83	81.75	19.44	95.72	86.65	178.15	15.9	398	9.1	151	6	1.20319	5.3	388.826	35	1.7	201.835	15	0.8	1949	807.662	12.2841	0.414601	1	1	2	2	2	1	1	1	2	1	1	1	1	1	2	1	2	2	2	1	7.93	6.14	1
53	2	27.0897	73.93	95.94	57.29	19.55	89.06	87.8	180.03	44.6	835	8.3	125	4.8	1.37272	2.8	388.826	54.8	1.9	62	8	0.8	362	807.662	12.2841	0.01	2	2	1	1	2	2	2	2	1	1	2	2	2	2	2	1	2	1	2	1	20.51	14.97	1
65	1	47.2335	74.33	114.15	63.19	19.96	95.89	145	175.21	7.6	667	9.4	145	5.5	1.30454	0.9	388.826	104.8	1.2	201.835	21	0.6	663	28	2	0.01	1	1	2	1	2	2	1	1	1	1	1	2	2	2	2	1	2	2	1	1	27.08	27.17	1
78	2	30.3939	76.9	132.3	69.3	20	99.58	96.3	178	12.6	158	9.7	187	6.9	1.23571	1.5	202	25	1.7	187	29	1.2	1622	169	12.2841	0.414601	1	1	1	1	2	2	1	2	2	2	2	1	2	1	2	1	2	1	2	2	12.6	12.71	1
48	1	50.2481	66.15	114.392	66.6418	20.06	99.55	149	172.2	12.6	176	10.3	91	8.3	0.475171	2.36873	388.826	31.2	1.4	201.835	21	1	411	807.662	12.2841	0.414601	1	2	1	1	2	2	1	2	2	1	1	1	2	1	1	1	2	1	1	1	3.47	3.43	1
61	1	38.7927	110.46	126	75	20.07	96.52	102.633	162.656	8.2	83	9.8	134	5.2	1.30681	1.1	336	28.6	2.2	201.835	87	5	271	29	1	0.14	1	1	2	1	2	1	1	1	2	2	2	1	2	1	2	1	2	1	2	1	10.45	10.46	1
68	1	37.037	81.12	129.84	46.64	20.32	96.27	120	180	21	207	9.4	116	5.2	1.13127	3.7	250	31.4	3.2	201.835	30	1.2	482	807.662	12.2841	0.414601	1	1	2	1	2	2	1	2	2	1	1	2	2	1	2	1	2	1	1	1	2.29	2.15	1
66	2	38.2811	65.14	133.95	65.67	20.59	96.21	115.9	174	4.9	147	12.5	91	4.2	1.23239	4.2	484	27.7	2.7	201.835	12	1	377	807.662	12.2841	0.414601	1	1	2	2	2	1	1	1	2	1	1	1	2	1	1	1	1	1	1	1	8.27	2.48	1
63	2	34.9368	74.5	119.67	76.7	20.7	95.96	117	183	5.7	7	8.5	144	5.3	1.36609	1.3	162	26.4	1.4	201.835	22	0.5	1666	30	12.2841	0.414601	1	2	2	2	2	1	1	1	1	2	1	1	1	1	1	1	2	1	1	1	4.3	4.55	1
75	1	37.1094	76.48	139	53	20.79	98.71	95	160	7.2	236	11.4	146	5.3	1.38507	2.1	925	31	1.1	350	17	1	643	534	2	0.03	2	2	2	2	2	2	1	1	2	1	1	2	2	1	2	1	2	1	2	2	14.84	3.84	1
66	2	16.7968	73.42	114.392	66.6418	21.04	97.57	65.85	198	10.4	460	8.3	132	8.3	0.689259	3.7	388.826	46.2198	1.63062	201.835	20	0.6	580.816	807.662	12.2841	0.414601	2	1	1	2	2	1	1	1	2	1	1	2	1	1	1	1	1	1	1	1	2.28	2.25	1
79	2	32.5713	81.9	103.2	55.2	21.63	98.59	86.9	163.34	7.9	103	10	250	5.3	2.37169	11	388.826	31.9	2.3	130	37	1.7	1295	275	6	0.01	1	1	2	2	2	2	2	1	2	1	2	1	1	1	2	1	2	1	1	1	7.71	7.76	1
48	2	65.0976	87.47	114.392	66.6418	21.76	94.71	177.4	165.08	5.5	371	12.6	231	7.3	1.41883	2.2	520	36.5	5.3	83	20	0.6	217	10	2	0.414601	1	1	1	2	2	1	1	1	1	1	1	1	2	1	2	1	2	1	1	1	19.12	19.2	1
77	1	35.746	72.22	101.38	62.23	22.09	94.83	106.7	172.77	9.5	265	7.6	131	5.4	1.60983	2.36873	435	51.1	1.63062	201.835	16	6.1	254	807.662	12.2841	0.414601	1	1	2	1	2	2	1	2	1	1	1	2	2	2	1	1	2	2	1	1	12.78	2.96	1
66	2	45.8436	111.23	115.04	58.8	22.27	92.78	113	157	1.2	37	7	114	7.9	0.633228	1.3	456	126.4	3	202	33	0.5	183	50	2	0.414601	1	1	1	1	2	2	1	2	2	1	1	2	2	1	2	1	2	1	1	1	15.78	3.79	1
79	1	42.0706	95.91	90.8	48.18	22.52	94.65	97.2	152	79.7	194	7.9	193	5.7	1.65112	4.3	543	30.1	1.6	284	55	1	402	25	12.2841	0.19	1	1	2	2	2	1	1	1	2	1	1	2	2	2	2	1	2	1	1	1	28.88	8.91	1
67	1	30.4867	81.17	149.71	75.75	22.53	94.5	81	163	12.3	295	14.5	137	6.7	0.940999	1.3	388.826	57.8	1.3	201.835	35	1.9	522	2705	68	0.414601	1	1	1	1	2	1	1	1	2	1	2	2	2	1	2	1	1	1	2	1	1.14	2.06	1
76	2	50.712	117.15	94.19	60.46	22.81	96.08	125	157	0.4	7	6.7	188	5.8	1.56981	1.1	740	33.1	1.7	330	62	1.8	599	43	12.2841	0.15	1	1	1	1	2	2	1	2	2	1	2	2	2	2	2	1	2	1	1	2	26.06	21.68	1
60	1	28.3039	98.63	106.83	69.04	22.96	91.96	68	155	7.5	143	10.1	165	4.2	2.23456	1.2	388.826	30.9	3.7	201.835	55	1	580.816	807.662	12.2841	0.414601	1	1	1	1	2	1	1	1	1	1	2	1	2	1	1	1	2	1	2	1	6.78	5.94	1
78	2	35.0156	98.88	84	55	23.12	96	80.9	152	21.6	325	13.2	526	10.3	2.11321	4.8	388.826	150	1.9	201.835	18	1.8	1209	8268	379	1.01	1	1	1	1	2	2	1	1	2	1	1	1	2	1	2	1	1	1	1	1	3.16	3.16	1
71	2	26.5779	97.89	120.96	75.68	23.3	96.2	99	193	25	36	8.4	96	5.2	0.93622	2.36873	285	41.2	1.9	201.835	27	1	927	39	2	0.414601	1	1	2	1	2	2	1	2	2	1	1	1	2	2	1	1	2	2	1	1	13.79	2.85	1
73	2	41.3224	72.52	120.18	58.36	23.43	97.95	126.55	175	7.6	125	13.7	133	4.2	1.80119	2.36873	388.826	24.4	1.3	201.835	21	0.8	580.816	807.662	12.2841	0.414601	1	1	1	1	2	2	1	2	2	1	2	2	2	1	1	1	2	2	2	1	7.62	4.99	1
74	2	38.4232	89.89	114.392	66.6418	23.63	99	100	161.326	4.8	129	7.9	178	4.9	1.89503	9	226	48.9	1.2	201.835	19	1.2	580.816	43910	161	0.414601	1	1	2	1	2	2	2	2	1	2	1	2	2	1	2	1	2	1	2	2	2.76	2.39	1
51	2	37.5066	116.44	115.38	62.13	25.81	96.85	92.45	157	17.1	264	10.8	87	5.8	0.726453	1.5	388.826	37.3	1.2	218	5	0.3	204	807.662	12.2841	0.414601	1	2	1	1	2	1	1	2	1	1	1	1	2	1	2	1	2	2	1	1	6.63	6.75	1
71	2	23.2016	128.16	125.49	65.49	26.36	96.88	77.7	183	21.8	202	14.2	215	4.9	2.28894	1.8	126	150	1.4	201.835	41	0.9	831	72	7	0.06	1	1	2	1	2	2	1	2	2	1	2	2	2	1	2	1	1	2	2	2	4.22	5.27	1
63	2	58.0229	105.05	119.38	56.13	28.05	97.73	139.4	155	19.5	137	11.8	154	5.7	1.31748	1.6	149	33	2.2	201.835	56	1.2	1363	59	7	0.43	2	2	1	2	2	1	1	1	1	2	1	2	2	1	2	1	2	1	1	1	2.6	3.6	1
55	2	36.7026	119.08	105.63	59.17	28.46	97.92	112.017	174.7	6	220	9.2	154	7.2	0.962861	3.4	372	30.8	1.7	142	19	0.8	290	94	2	0.414601	1	2	2	1	2	2	1	2	1	1	1	2	2	1	2	1	1	2	2	2	6.89	4.72	1
54	1	37.037	98.1	128.67	70.17	28.65	93.97	120	180	6.7	148	7.8	103	4.1	1.45132	2.8	557	32.2	1.8	259	34	1.1	4060	210	10	1.72	2	1	1	2	2	1	1	1	1	1	2	1	2	1	2	1	2	2	1	1	45.48	13.25	1
78	2	30.5768	117.36	122.57	79.65	29.04	96.28	86.3	168	19.7	79	11.4	195	8.1	1.04969	1.6	351	33.9	1.4	201.835	26	0.8	178	807.662	12.2841	0.414601	1	2	2	1	2	2	1	2	2	1	2	2	1	1	2	1	2	1	1	1	8.19	6.15	1
30	1	80.2026	118.65	124.52	55.63	29.05	83.68	185.3	152	18.3	181	10.5	142	4.3	1.85113	1.6	388.826	38.5	1.3	201.835	23	0.9	390	993	6	0.33	1	2	1	1	2	1	1	1	1	1	2	1	2	1	2	1	2	1	2	1	6.02	6.06	1
53	2	27.3675	109.84	111.17	63	29.52	97.04	85.55	176.804	30.3	325	11.4	112	7.8	0.632197	5.5	388.826	99.1	1.7	201.835	43	1.5	895	81	2	0.414601	1	1	1	2	2	1	1	1	1	1	2	2	2	2	2	1	2	1	1	1	15.28	15.29	1
70	2	26.859	91.63	119.13	60.52	30.63	95.78	85.1	178	13.9	72	9.9	135	5.7	1.15493	13.6	167	46.3	2.8	201.835	28	1.6	580.816	81	8	0.35	1	1	1	2	2	2	1	1	1	1	1	2	2	1	2	1	2	2	1	1	2.76	3.33	1
62	1	23.4225	97.76	132.75	77.58	31.12	95.36	60	160.051	8.8	108	9.4	119	5.3	1.12893	1.6	382	35.5	1.2	201.835	33	1.9	399	807.662	12.2841	0.414601	1	1	1	2	2	1	1	1	1	1	1	2	2	1	1	1	1	2	1	1	97.89	4.22	1
68	2	35.8689	124.36	111.77	64.82	32.28	94.82	95.3	163	17.9	221	9.8	451	8.8	2.19081	6.8	286	150	9.4	112	37	2.9	410	774	32	0.96	2	1	2	1	2	2	1	1	1	1	2	2	2	2	2	1	2	1	2	2	13.64	13.63	1
52	2	33.1633	66.72	91.25	64.33	12.4	99.36	93.6	168	10.6	261	10.9	87	7.4	0.525109	1.5	388.826	27.2	1.2	201.835	14	0.8	788	807.662	12.2841	0.414601	1	1	1	2	2	1	1	1	2	1	2	1	2	1	1	1	1	2	2	1	15.14	6.83	0
74	2	26.5731	89.92	94.55	63.73	12.5	95.66	75	168	8.4	205	9.1	148	8.1	0.796684	2.36873	388.826	46.2198	1.63062	201.835	33	3.9	580.816	807.662	12.2841	0.414601	1	1	1	2	2	1	1	1	2	1	1	1	2	1	1	1	2	1	2	1	2.35	2.36	0
80	2	34.7586	83.5	99.58	65.67	12.69	98.31	92.35	163	8.6	118	11.4	105	5.3	0.99611	0.7	388.826	28.1	1.3	201.835	24	0.9	580.816	807.662	12.2841	0.414601	1	1	2	1	2	2	2	1	2	1	1	2	2	1	2	1	1	1	2	1	5.89	2.12	0
75	1	23.3747	88.83	126.22	56.41	13.36	96.58	80	185	5.3	113	11.6	140	8.4	0.720239	2.7	159	113.5	1.1	201.835	13	0.5	270	156	6	0.12	1	2	1	2	2	1	1	1	1	1	1	2	2	2	1	1	2	1	1	1	11.36	3.39	0
50	2	34.6654	64.62	116.31	62	13.46	99.31	103.75	173	10.8	274	7.7	200	8.2	1.06022	0.9	388.826	31.4	1.1	201.835	101	4.8	318	96	12.2841	0.414601	1	1	1	2	2	1	1	1	1	1	2	2	2	1	1	1	2	1	2	1	32.59	2.04	0
68	2	39.5554	95.88	119.13	57.33	14.08	96.2	97.5	157	4.9	137	10.7	103	5.2	1.00449	1.3	388.826	30.9	1.1	201.835	5	0.5	580.816	1890	12	0.414601	1	1	1	1	2	2	1	2	2	1	1	2	2	1	2	1	2	2	2	1	11.32	5.38	0
65	1	38.4766	103.43	101.17	65.11	14.14	97.38	98.5	160	9.6	152	8.6	100	4.2	1.35428	2.2	650	24.2	1.4	201.835	63	1.8	278	137	12.2841	0.414601	1	1	2	1	2	2	1	1	1	1	1	2	2	1	1	1	1	2	1	1	14.74	2.74	0
67	2	47.0948	82.69	100.33	60.83	14.5	95.73	140.95	173	1.7	81	11.1	93	6.2	0.708625	2.36873	388.826	35.8	1.1	201.835	7	0.6	580.816	807.662	12.2841	0.414601	1	1	1	1	2	2	1	2	2	1	1	1	1	1	1	1	2	2	1	1	10.67	2.3	0
72	2	30.379	68.84	135.36	46.88	14.64	95.24	93.6	175.53	5.6	69	8.9	94	6.2	0.716245	1	389	39.8	1.5	201.835	5	0.5	175	807.662	12.2841	0.414601	2	2	2	2	2	2	1	1	2	1	1	1	2	1	1	1	1	1	1	1	19.85	2.97	0
52	2	46.1432	74.38	107.42	60.2	14.64	96.72	146.2	178	85.9	43	7.3	94	9.5	0.416021	5	310	40	1.9	201.835	85	2.9	1403	55	7	0.23	1	1	1	2	2	2	1	1	2	1	1	1	2	1	2	1	1	1	2	1	16.64	6.18	0
78	1	39.3817	67.94	99.17	57.87	15	97.76	85.1	147	22.6	412	7.5	78	4.3	1.01682	1	437	23.4	1.5	75	12	0.6	258	807.662	1	0.02	1	2	2	1	2	2	1	2	1	1	2	2	2	2	2	1	2	2	1	1	43.6	8.99	0
73	1	37.4516	96.56	110.8	76.2	15.04	97	111.933	172.88	6.9	192	11.3	101	5.4	0.932767	2.36873	388.826	24.8	1	201.835	13	0.6	446	3522	10	0.42	1	1	1	1	2	2	1	2	1	1	1	1	1	1	2	1	2	1	1	1	12.29	3.61	0
51	1	73.8387	88.04	90.75	47.17	15.15	96.27	190.4	160.58	10.4	220	8.7	431	10.4	1.71181	1.6	388.826	30.7	1	201.835	47	2.5	367	807.662	12.2841	0.414601	1	1	1	2	2	1	1	1	2	1	1	2	2	1	1	1	2	2	1	1	10.53	3.73	0
56	1	41.2487	83.13	100	73.5	15.29	92.42	99.1	155	0.3	5	5.7	127	8.6	0.634619	1.1	355	26	1.6	201.835	18	0.9	269	17	12.2841	0.414601	1	1	1	2	2	1	1	1	2	1	2	1	2	1	1	1	2	2	1	1	43.99	2.42	0
78	2	23.5714	77	111.33	79	15.41	99.36	72.65	175.56	8.8	152	8.3	94	7.4	0.567359	2.36873	388.826	50.8	1.7	201.835	12	0.6	580.816	24	12.2841	0.414601	1	1	2	2	2	1	1	1	2	2	1	2	1	1	1	1	1	1	1	1	8.57	2.32	0
63	1	29.9516	64.4	114.53	51.35	15.65	97.71	80	163.431	3.9	101	15.7	159	9.5	0.703696	2.36873	388.826	47	1.2	68	9	0.6	574	94	13	0.17	1	1	1	2	2	1	1	1	1	1	1	1	2	1	1	1	2	1	1	1	5.52	2.79	0
78	2	39.9947	68.46	119.85	68.11	15.68	99.96	103.4	160.79	26.4	470	15.1	167	7.3	1.02574	1.1	250	20.2	1.2	201.835	13	1	318	187	3	0.06	2	2	2	1	2	1	1	2	1	1	1	2	2	1	2	1	2	1	1	1	15.88	9.2	0
73	2	45.0323	100.28	133.09	72.18	15.68	96.32	111	157	10.2	157	11.6	127	7.5	0.753486	2.36873	356	76	1.2	201.835	16	0.7	580.816	807.662	12.2841	0.414601	1	1	1	2	2	1	1	1	1	1	1	2	2	1	1	1	1	1	1	1	3.65	2.55	0
65	2	56.0429	82.96	110.1	56.6	15.7	93.3	152.577	165	23	89	8.8	147	5.6	1.28925	2.6	542	28	1.4	247	33	0.7	427	11	12.2841	0.414601	1	2	2	1	2	2	1	2	2	1	1	2	2	2	2	2	2	1	2	1	44.76	21.88	0
69	2	15.8041	68.32	106.82	50.14	15.73	96.5	48.4	175	9.9	301	11.8	118	4.6	1.38303	1.9	350	25.8	1.1	87	33	2.1	165	110	12.2841	0.414601	1	1	1	1	2	1	1	2	2	1	2	1	2	1	2	1	2	1	2	1	10.77	2.86	0
43	1	24.187	94.44	104.72	65.44	15.84	97.8	81	183	15.8	152	13.7	195	7.1	1.24148	2.8	388.826	131.5	1.3	201.835	73	3.4	436	807.662	12.2841	0.01	1	1	1	1	2	1	1	1	1	1	1	1	2	2	1	1	2	1	2	1	6.17	3.4	0
58	2	32.8241	72.93	108.42	50.38	15.89	95.11	104	178	19.1	21	7.9	111	7.9	0.616564	2.4	269	30.3	1.4	264	96	4.4	423	807.662	12.2841	0.414601	2	2	1	1	2	1	1	2	2	1	2	1	2	1	2	1	2	1	2	1	31.26	7.13	0
62	1	47.3961	82.5	112.55	62.5	15.89	96.07	122.2	160.57	12.7	39	9.1	100	8	0.546747	3	89	41.1	1.7	125	23	1.1	490	7	2	0.414601	1	1	1	1	2	2	1	1	1	1	1	2	2	1	2	1	2	2	1	1	20.95	12.09	0
80	2	32.7877	121.48	110.32	73.56	16	98.14	93.9	169.23	12.7	591	8.1	257	5.2	2.50634	2.6	388.826	32.8	1.4	201.835	39	1.5	580.816	807.662	12.2841	0.414601	2	1	1	1	2	2	1	1	2	1	2	2	2	1	1	1	2	1	1	1	2.91	2.05	0
72	2	52.0833	97.25	99.14	56.45	16.25	97.41	147	168	7	163	9.6	90	7.5	0.533966	2.36873	444	76	1	201.835	13	0.9	580.816	807.662	12.2841	0.414601	1	1	2	2	2	1	1	1	1	1	1	2	2	2	1	2	2	1	1	1	21.44	4.95	0
61	1	69.3726	82.37	114.392	66.6418	16.31	94.91	219.8	178	13	237	14.1	142	5.4	1.31141	3.7	388.826	28.5	1.1	201.835	18	1.2	580.816	807.662	12.2841	0.414601	1	1	2	1	2	2	1	1	2	1	1	1	2	1	1	1	1	1	2	1	17.59	5.4	0
68	1	30.3673	93.85	107.21	70.13	16.31	93.76	93	175	8.4	134	8.8	155	7.3	0.95203	2.36873	388.826	33	1.8	201.835	20	2.4	580.816	807.662	12.2841	0.414601	1	1	1	2	2	1	1	1	1	1	1	1	2	1	1	1	2	1	1	1	7.02	2.11	0
57	1	47.7253	99.36	108.67	65.57	16.31	98.08	134.7	168	16.7	247	13	153	5.3	1.45148	1.1	388.826	29.5	1.2	154	18	0.5	293	1123	5	0.414601	1	1	1	1	2	1	1	1	2	1	1	1	2	2	1	1	2	1	2	1	29.25	17.31	0
68	2	31.8086	94.58	104.5	74	16.35	99.5	95.2	173	13.2434	222.243	10.5735	134	7.2	0.837814	2.36873	388.826	36.5	1.8	201.835	24	1.6	464	807.662	12.2841	0.414601	1	1	1	2	2	1	1	1	2	1	1	1	2	2	2	1	1	1	1	1	5.68	2.95	0
72	2	33.771	87.92	123.65	81.17	16.42	95.26	107	178	8	311	11.4	136	5.4	1.256	2.36873	388.826	41.5	3.8	201.835	10	0.6	580.816	807.662	12.2841	0.414601	1	2	2	1	2	1	1	1	2	1	1	2	1	1	2	1	1	1	2	1	8.97	4.93	0
61	2	18.9909	75.23	115.24	65.28	16.46	95.42	53.6	168	9.6	280	12	86	5.1	0.862847	2.36873	319	30.8	1.9	201.835	7	0.8	118	807.662	12.2841	0.414601	1	1	1	1	2	2	1	1	1	1	1	2	2	1	1	2	1	1	1	1	6.65	3.33	0
68	1	33.5062	71.75	114.392	66.6418	16.52	99.63	105	177.024	7.5	270	14	162	5.2	1.57987	2.36873	388.826	28.4	1.5	201.835	66	2.3	324	807.662	12.2841	0.414601	1	2	1	1	2	2	1	1	1	1	1	1	1	1	1	1	1	2	1	1	4.85	2.16	0
71	2	51.7611	60.52	114.392	66.6418	16.57	98.91	164	178	3.6	66	10.6	197	7.1	1.25422	6.6	461	27.4	1.9	201.835	51	4.6	303	1183	9	1.33	1	1	2	1	2	2	2	2	2	1	2	1	2	2	2	2	1	2	1	2	29.26	6.32	0
68	2	34.4842	77.12	126	72.13	16.58	97.04	85	157	10.3	271	13.8	175	8.6	0.874475	2.36873	388.826	29	1	201.835	22	1.1	580.816	1084	111	2.65	1	1	2	1	2	2	1	2	2	1	1	2	2	1	2	1	2	1	1	1	2.38	2.36	0
50	2	52.7778	83.25	95.67	56.04	16.58	94.63	171	180	15.4	256	9	229	8.1	1.23271	3.1	388.826	31.2	2	201.835	16	1.4	580.816	807.662	12.2841	0.414601	1	1	1	1	2	1	1	1	1	2	1	1	1	1	2	1	1	1	1	1	12.9	2.59	0
58	2	59.0161	63.81	136	60.5	16.65	96.6	119	142	17.4	184	12.3	135	7.2	0.844067	2.2	388.826	24.8	1.1	201.835	14	1	214	173	2	0.414601	1	2	1	2	2	2	1	1	1	1	1	1	2	1	1	1	2	1	2	1	5.75	2.71	0
70	2	40.6129	75.14	127.64	96.21	16.71	97.71	105.6	161.25	20.4	141	15.6	134	7.1	0.853123	1.5	388.826	33.5	1.1	201.835	22	1.4	412	224	5	0.09	2	1	1	2	2	1	1	1	1	1	2	2	2	2	2	1	2	2	2	1	32.95	25.22	0
73	1	25.2364	78.32	101	57	16.72	98.8	68	164.15	7.9	140	7.8	219	4.2	2.96587	0.8	388.826	24.4	1.1	201.835	20	1.1	580.816	807.662	12.2841	0.414601	1	1	2	1	2	2	1	1	1	1	2	1	1	1	1	1	2	2	1	1	14.13	3.64	0
78	2	30.6667	73.17	135.57	85.22	16.78	97.7	69	150	3.7	341	13.1	116	4.6	1.35959	3.4	388.826	24.1	1.2	111	10	0.6	464	1387	12.2841	0.414601	1	1	1	2	2	1	1	1	1	1	1	2	2	2	2	1	2	1	1	1	20.84	9.94	0
71	2	35.6016	78.29	97.44	59.15	16.82	95.82	112.8	178	9.2	219	13.4	144	5.4	1.32989	0.9	388.826	28.7	2	215	27	1.2	307	191	12.2841	0.414601	1	1	1	2	2	1	1	1	2	1	2	1	2	2	1	1	2	1	1	1	52.65	38.02	0
72	2	25.8352	81.19	94.8	52	16.87	97.84	69.3	163.78	4.7	226	13.4	146	5.4	1.34836	1.6	865	26.1	1.2	213	16	1.1	580.816	807.662	12.2841	0.414601	1	1	1	1	2	2	1	2	2	1	1	2	2	1	2	1	2	1	1	1	24.87	9.98	0
75	1	26.3461	74.33	110.58	49.96	16.88	96.04	70.8	163.93	10	295	11.8	85	7.4	0.513037	0.7	388.826	27.7	1.2	111	32	1.2	580.816	807.662	12.2841	0.414601	1	1	2	1	2	2	1	1	1	1	1	2	1	1	1	1	2	1	1	1	6.99	3.17	0
54	1	32.4883	67.44	119.78	49.3	16.89	96.43	108.8	183	15	182	9.6	147	4.2	1.99079	1	388.826	28.6	2	201.835	17	0.8	580.816	807.662	12.2841	0.414601	1	1	1	1	2	2	1	1	1	1	1	1	2	1	1	1	1	1	1	1	14.26	3.32	0
79	2	25.0496	70.24	116.19	64.81	16.97	98.62	70.7	168	17.8	183	15.2	125	4.2	1.69285	2.36873	388.826	26.1	1	201.835	8	0.4	437	807.662	12.2841	0.414601	1	1	1	1	2	1	1	1	1	1	1	2	2	1	1	1	1	2	1	1	6.07	4.86	0
65	2	37.5654	104.35	133.19	76.38	16.98	94.42	99.9	163.076	12.9	251	11.2	117	10.3	0.470049	2.36873	388.826	87.5	1.5	201.835	15	0.8	580.816	807.662	12.2841	0.414601	1	2	1	2	2	1	1	1	2	1	1	2	2	2	1	1	2	1	1	1	6.41	3.68	0
55	2	32.1613	116.21	90.75	62.25	17	99	101.9	178	14.9	272	10.7	114	7.1	0.725791	1.6	388.826	26	1.1	201.835	22	1	240	807.662	1	0.414601	1	1	1	1	2	1	1	2	1	1	2	1	2	1	1	1	2	2	1	1	34.1	4.2	0
80	1	34.0741	101.17	99.93	62.21	17.03	98.1	110.4	180	176	93	10.5	274	5.6	2.40309	1.1	336	28.3	1.4	243	7	0.8	887	47	3	0.25	1	2	2	1	2	2	1	1	2	1	2	1	1	1	1	1	2	2	1	1	38.5	6.57	0
79	1	24.293	90	99.23	62.27	17.17	99.3	66.7	165.7	10	215	12.8	124	4.6	1.45335	1.2	388.826	25.6	1	201.835	12	0.5	580.816	807.662	12.2841	0.414601	2	1	1	1	2	1	1	2	2	1	1	1	2	1	1	1	1	2	1	1	22.77	2.24	0
60	2	23.6555	99.78	102.38	53.82	17.21	98.13	74.95	178	1.7	147	11.2	207	9.5	0.916132	1.7	275	51.2	1.2	201.835	35	1.1	556	807.662	3	0.05	1	1	2	1	2	1	1	2	1	1	1	1	2	2	2	1	1	2	1	1	10.88	4.97	0
70	1	33.3695	81.6	129.7	39.73	17.23	97.93	86	160.537	32.9	207	12.4	219	8.3	1.14354	13.7	388.826	37.1	6.4	201.835	52	2.7	15565	196	2	0.01	1	1	1	2	2	1	2	1	1	1	1	2	2	1	2	1	2	1	2	1	14.8	7.97	0
77	2	31.7286	73.5	113.36	53.18	17.27	95.64	91.4	169.726	8.3	202	8.6	134	5.6	1.17523	0.7	388.826	30.7	1	201.835	14	0.6	580.816	807.662	12.2841	0.414601	1	1	1	2	2	1	1	1	2	1	2	2	2	1	1	1	2	1	1	1	11.79	5.39	0
73	2	72.1799	79.94	125.18	53.18	17.29	99.84	208.6	170	3.2	25	9.1	130	7.8	0.7338	2.36873	388.826	26.6	1.2	201.835	12	0.7	628	807.662	12.2841	0.414601	2	1	1	1	2	1	1	2	2	1	1	1	1	1	1	1	1	1	2	1	6.77	3.24	0
62	2	26.9064	127.42	114.392	66.6418	17.3	97.63	84.4	177.11	17.1	115	11.6	103	7.8	0.581395	4	216	32.8	1.9	201.835	51	1.7	463	1640	17	2.21	1	2	1	2	2	2	1	1	1	1	1	1	2	2	2	1	2	1	2	1	29.78	14.18	0
79	1	31.6712	82.84	103.94	66.57	17.35	94.55	87	165.74	11	251	7.5	130	5.4	1.20059	2.36873	388.826	41.2	1.9	201.835	66	1.6	580.816	32	1	0.03	1	2	1	1	2	2	1	1	2	1	2	1	1	1	1	1	2	1	2	1	6.07	3.07	0
78	2	23.5898	100.3	121	82.75	17.38	97.26	79	183	8.2	244	12.7	149	7.3	0.915177	1.1	243	26.7	1.2	201.835	21	1.2	203	66	12.2841	0.414601	1	1	2	1	2	2	1	2	2	1	1	2	2	2	2	1	2	2	2	1	38.83	13.57	0
68	2	42.6224	74.5	133.04	82.65	17.42	95.5	133.2	176.78	18.5	40	8.6	136	6.4	0.992846	0.6	388.826	30	1.2	201.835	14	0.6	335	807.662	12.2841	0.414601	1	2	2	1	2	2	1	2	1	1	2	2	2	1	1	1	2	1	2	1	12.95	4.16	0
75	2	51.7778	61.88	105.25	61.25	17.5	99.58	116.5	150	14	778	7.9	115	7.9	0.638782	1.3	388.826	34.4	1.3	201.835	14	0.6	337	807.662	12.2841	0.414601	1	1	2	1	2	2	1	1	2	1	1	1	2	1	1	1	1	2	2	2	16	3.68	0
71	1	39.8765	92.96	100.44	63.44	17.52	94.67	129.2	180	10.3	213	15.6	98	7.5	0.58143	2.36873	388.826	37.1	1.1	201.835	44	1.8	271	204	6	0.09	1	2	2	2	2	1	1	1	2	1	1	2	2	1	1	1	1	1	2	1	7.8	2.15	0
65	1	29.3501	93.68	94.33	62	17.59	99.77	74.2	159	12	164	12.3	122	7.6	0.711702	1	388.826	28.7	1.1	201.835	12	0.6	580.816	807.662	12.2841	0.414601	1	1	1	1	2	2	1	1	1	1	1	1	1	1	1	2	1	1	2	1	6.18	2.56	0
78	1	38.7543	105.97	93.76	47.04	17.61	93.25	112	170	15.9	138	12.6	120	7.8	0.677354	2.2	263	35.1	2.1	201.835	18	1.6	157	807.662	12.2841	0.414601	1	1	2	1	2	1	1	2	2	1	2	1	2	1	2	1	1	1	1	1	6.13	2.1	0
75	2	35.0468	59.38	107.58	72.38	17.68	96.43	84.2	155	33.9	277	9.9	192	5.6	1.68392	6.3	172	26.6	1.4	201.835	19	0.7	580.816	807.662	12.2841	0.414601	1	1	1	1	2	2	1	2	2	1	2	1	2	2	2	1	2	1	2	1	13.09	5.23	0
72	1	15.4345	110.26	119.87	70.9	17.71	97.45	44.9	170.56	10.8	185	15.6	119	4.3	1.5513	2.8	388.826	121	1.3	201.835	16	1.1	580.816	807.662	12.2841	0.414601	1	1	2	1	2	1	1	1	1	1	2	1	2	1	1	1	1	1	1	1	6.72	2.97	0
68	1	31.7355	99.32	139.65	71.45	17.73	96.91	86.4	165	20.1	313	11.4	198	7.1	1.26058	3.7	367	33.9	2.6	201.835	26	2	278	1641	9	0.414601	1	1	1	1	2	2	1	2	2	1	1	2	2	1	2	1	2	1	1	1	11.41	5.96	0
66	2	33.9136	79.77	114.392	66.6418	17.77	97.89	101.5	173	0.4	49	10.4	109	4.2	1.47616	3.2	785	31	1.6	71	13	1.3	183	88	12.2841	0.414601	1	2	1	1	2	1	1	2	2	1	2	2	2	2	2	1	2	2	2	1	85.48	2.41	0
61	1	33.1785	75.5	120.32	83.04	17.81	99.85	99.3	173	23.8	217	13.9	109	4.2	1.47616	1.6	388.826	31.9	1.8	201.835	22	1.7	276	10805	2	0.06	2	1	1	2	2	1	1	1	2	1	2	2	2	2	2	1	2	2	2	1	24.01	11.2	0
61	2	29.4029	76.53	93.34	65.48	17.84	95.83	88	173	11.2	90	7.6	155	4.6	1.81669	2	154	23.6	1.8	201.835	13	0.7	580.816	807.662	12.2841	0.414601	2	1	1	2	2	1	1	1	1	1	2	2	2	2	2	1	2	1	1	1	5.17	2.11	0
77	1	53.0694	92.12	127.67	59.92	17.88	94	141	163	10.8	289	8	222	10.4	0.881722	1.4	670	34.2	1.2	201.835	24	0.7	220	807.662	12.2841	0.414601	1	1	1	2	2	1	1	1	2	1	1	1	2	1	2	1	2	2	1	1	17.05	6.41	0
64	2	30.2992	84.46	114	55.48	18	96.92	96	178	18.7	305	12.8	158	4.2	2.13976	2	326	30.3	1.3	201.835	12	0.5	493	276	19	0.49	1	1	1	1	2	2	1	1	2	1	2	1	2	2	2	1	2	2	2	1	19.79	3.86	0
79	1	27.9297	81.29	103.42	66.63	18.04	99.58	71.5	160	3.3	160	9.7	80	7.3	0.49137	2.36873	267	42.4	1.3	201.835	38	4	130	807.662	12.2841	0.414601	1	1	1	1	2	2	1	1	1	1	2	2	2	1	1	1	1	2	1	1	15.59	7.93	0
64	2	41.2701	99.15	103.36	57.82	18.08	99.12	111	164	9.2	278	14.7	93	9.7	0.401398	1.5	414	32	1.1	129	5	0.8	580.816	807.662	12.2841	0.414601	1	1	1	1	2	2	2	2	2	1	1	1	2	2	2	1	2	1	1	1	19.79	9.89	0
68	2	31.39	96.16	106	57	18.16	98.39	83.4	163	8.6	248	11.8	84	5.4	0.775767	0.9	388.826	25	1	201.835	8	0.6	182	807.662	12.2841	0.414601	2	1	2	1	2	2	1	1	1	1	2	2	2	1	2	1	1	2	1	1	7.03	2.1	0
76	1	26.0738	90.56	106.04	56.39	18.2	99.42	70	163.85	4.7	109	10.7	110	8.1	0.59213	2.36873	388.826	46.2198	1.63062	201.835	30	1.9	580.816	807.662	12.2841	0.414601	1	2	2	1	2	2	1	2	2	1	2	2	1	1	1	1	1	1	1	1	6.1	3.79	0
48	1	34.273	85.41	116.16	54.08	18.22	98.82	101.7	172.26	27.9	25	4.3	144	4.2	1.95016	1.9	553	26.5	1.4	201.835	40	1.5	890	222	3	0.15	1	1	1	1	2	1	1	1	1	1	1	1	2	1	1	1	2	2	1	1	50.39	5.53	0
80	2	32.7778	69.09	114.392	66.6418	18.23	99.91	106.2	180	31.4	148	12.2	150	7.1	0.954988	6.2	666	33.7	0.9	201.835	14	1.1	580.816	807.662	12.2841	0.414601	2	1	2	1	2	1	1	2	2	1	2	2	2	1	2	1	2	1	1	1	15.37	8.58	0
60	2	29.3359	81.42	114.392	66.6418	18.23	97.65	75.1	160	15.2	140	10	357	8.1	1.92173	2.3	598	29.7	1.2	64	107	2.7	316	335	4	0.13	1	1	2	1	2	2	2	1	2	1	1	1	2	1	2	1	2	2	2	1	40.38	40.56	0
66	2	31.5821	89.96	92.2	49.3	18.28	93.92	82.2	161.33	22.6	55	10.2	114	7.1	0.725791	1.5	648	41.6	6.8	201.835	13	0.7	881	337	22	1.13	1	1	2	1	2	1	1	2	1	1	1	2	2	1	1	1	1	1	1	1	16.77	3.83	0
71	2	33.315	44.07	65	40.27	18.3	58	90.7	165	9.6	39	13.3	113	7.4	0.682038	1.4	131	40.1	2.6	221	50	1	335	807.662	12.2841	0.04	2	2	1	1	2	1	1	1	2	1	2	1	2	1	2	1	2	1	1	1	21.31	13.25	0
60	1	49.2555	92.28	105.89	66.05	18.32	96.96	149.5	174.218	21.4	176	10.7	121	5.2	1.18003	0.9	388.826	25.9	1.1	201.835	11	0.9	263	203	2	0.414601	1	1	1	2	2	2	1	1	2	1	1	1	1	1	2	1	2	2	1	1	21.76	12.79	0
67	1	20.8666	132.85	134.25	83.25	18.35	97.5	57.5	166	0.6	101	7.9	147	5.4	1.35759	2.6	373	38.9	1.5	175	15	0.7	353	28	2	0.03	1	1	1	2	2	1	1	1	1	1	1	1	2	2	2	1	2	2	1	1	73.85	4.25	0
77	1	22.0408	90.43	114.392	66.6418	18.39	93.21	67.5	175	4.3	243	11.9	76	4.2	1.02925	2.36873	348	150	1.2	201.835	13	0.6	580.816	807.662	12.2841	0.414601	1	1	2	1	2	2	1	2	1	1	1	2	2	2	1	2	1	1	1	1	10.27	2.23	0
68	2	30.0634	91.56	101.39	58.39	18.41	99.73	76.2	159.206	10	158	13.9	83	7.1	0.528427	2.36873	338	60.4	1.1	201.835	14	1	435	807.662	5	0.414601	1	1	1	2	2	2	1	1	2	1	2	1	2	2	1	1	2	1	2	1	3.94	2.93	0
53	2	60.7139	69.3	93.96	68.57	18.43	94.7	161.5	163.096	17.5	185	7.9	270	5.6	2.36801	7.9	108	46.2198	1.6	201.835	14	1.3	709	734	12.2841	0.414601	1	1	1	2	2	1	1	1	2	1	1	2	2	2	2	2	2	1	2	1	22.4	13.28	0
62	2	17.7846	94.82	114.392	66.6418	18.45	96.13	55.1333	176.07	5.9	164	9.2	87	7.6	0.507525	0.9	250	150	1.3	285	5	0.6	452	807.662	12.2841	0.414601	2	1	2	2	2	1	1	1	1	1	2	1	2	1	2	1	2	1	2	1	29.77	17.98	0
65	1	31.1469	91.11	128.21	80.71	18.5	96.7	93.5	173.26	12.7	191	11.3	193	7.1	1.22875	1.1	388.826	26.9	1.1	201.835	14	0.8	580.816	807.662	12.2841	0.414601	1	1	1	1	2	1	1	2	2	1	1	2	2	1	2	1	1	1	2	1	7.54	2.48	0
65	1	24.9252	97.52	127.83	80.17	18.56	95.84	71	168.776	8.2	240	8.6	83	4.2	1.12405	2.4	388.826	38.3	1.5	201.835	9	1	580.816	807.662	12.2841	0.414601	1	2	1	1	2	2	2	1	2	1	2	2	2	1	1	1	1	2	1	1	7.48	2.76	0
59	1	26.2275	91.58	92.42	60.67	18.61	96.92	70.4	163.836	7.4	99	9.6	80	4.2	1.08342	0.9	388.826	29.6	1.2	201.835	27	2	246	807.662	12.2841	0.414601	1	1	1	1	2	2	1	1	2	1	2	2	2	1	1	2	1	1	1	1	10.87	2.71	0
67	1	38.9224	86.04	106.35	49.65	18.62	99.08	119.2	175	18.4	205	11.3	121	5.4	1.11747	1.1	388.826	27.6	1.2	201.835	116	15.7	456	144	4	0.414601	1	1	1	1	2	1	1	1	1	1	1	1	2	1	2	1	1	1	2	1	17.93	16.93	0
40	2	30.6148	87.62	121.62	92.33	18.62	97.24	97	178	15	240	9.3	153	7.2	0.956609	1.8	414	44.5	1.5	201.835	7	0.4	237	29	12.2841	0.414601	1	1	2	1	2	2	1	1	1	1	1	2	2	1	2	1	2	1	1	1	27.52	20.37	0
55	1	47.546	64.87	101.58	61.54	18.7	99	144	174.03	5.6	64	9	160	5.6	1.40326	1.5	175	29.8	1.6	201.835	9	0.7	580.816	807.662	12.2841	0.414601	1	1	1	1	2	2	1	2	2	1	1	1	2	1	1	2	2	1	1	1	5.02	2.15	0
45	2	43.298	86.84	112.42	61.95	18.76	96.83	132.6	175	15.6	198	17	121	5.2	1.18003	5.4	147	129.5	1.9	201.835	32	1.4	580.816	193	8	0.04	1	2	1	2	2	1	1	1	1	1	1	1	2	2	1	1	1	1	2	1	3.98	2.17	0
69	2	24.2078	102.42	108.69	68.09	18.77	98.6	76.7	178	10.2	165	7.4	89	5	0.919421	0.9	607	28.6	1.2	201.835	11	0.7	202	807.662	12.2841	0.414601	2	1	1	1	2	2	1	2	1	1	1	2	2	1	2	1	2	1	2	1	19.71	3	0
58	2	43.8164	94.61	84	45	18.87	99.17	101.233	152	13.2434	9	7.1	190	9.5	0.840894	1.8	950	39.8	1.7	201.835	14	0.9	164	807.662	12.2841	0.414601	1	1	1	2	2	1	1	1	2	1	1	1	2	1	2	1	2	2	2	1	38.18	5	0
74	1	34.417	96.28	100.14	60.21	18.88	96.86	128.2	193	5	53	9.2	94	7.8	0.530594	1.4	812	35.5	1.4	201.835	7	0.7	158	807.662	12.2841	0.414601	1	1	2	1	2	2	1	1	1	1	2	1	2	1	1	1	2	1	1	1	9.79	2.66	0
67	2	42.0507	86.22	141.32	69.23	18.96	95.83	111.3	162.69	6.6	137	9	121	5.4	1.11747	4.3	388.826	30.8	1.2	201.835	12	4.1	206	807.662	2	0.12	1	2	1	2	2	1	1	1	1	1	2	1	2	2	1	1	1	1	2	1	22.65	3.4	0
35	1	63.5556	112.4	114.392	66.6418	19	93.2	143	150	15.6	186	11.8	131	8.4	0.673938	2.36873	388.826	29.7	1.1	201.835	26	0.5	124	807.662	12.2841	0.414601	1	1	1	2	2	1	1	1	1	1	1	1	2	1	1	1	1	2	2	1	4.34	3.38	0
67	1	33.6749	127.27	103.18	61.11	19	96.3	87.6	161.287	0.1	29	7.2	156	8.3	0.814579	2.36873	388.826	31.4	1.3	201.835	24	1.3	144	11	12.2841	0.414601	2	1	2	2	2	1	1	1	2	1	2	1	1	1	2	1	1	1	1	1	17.22	3.2	0
72	2	30.5768	85.52	106.08	51.96	19.04	95.52	92.5	173.93	13.5	252	12.4	88	8.1	0.473704	0.9	388.826	26	0.9	201.835	15	0.6	379	285	11	0.33	1	1	2	1	2	2	1	2	2	1	1	2	2	1	2	1	2	2	1	1	5.95	3.1	0
71	2	54.3484	89.18	95.95	52.03	19.08	98.08	160	171.58	6.4	154	13.3	194	7.2	1.21295	2.36873	388.826	84.9	1.3	201.835	12	0.8	220	59	12.2841	0.08	1	1	1	1	2	2	2	2	2	1	1	1	2	1	1	1	2	1	1	1	20.46	3.48	0
69	2	24.977	94.5	111.25	66.75	19.08	98.58	68	165	8	239	10	124	7.1	0.789457	1.8	288	46.2198	1.6	201.835	18	1.2	580.816	807.662	12.2841	0.414601	2	2	2	2	2	1	1	2	1	1	1	2	2	1	2	1	2	1	1	2	7.17	3.31	0
69	1	32.4557	99.29	105.43	71.13	19.08	99.13	80	157	13.2	124	11.7	137	7.6	0.799207	1	388.826	25.4	1.4	103	17	0.8	386	3809	1	0.414601	1	2	2	2	2	1	1	1	1	1	1	2	2	1	1	1	2	1	1	1	19.8	19.81	0
75	1	32.5727	71.69	131.87	52.57	19.15	95.79	98.3	173.72	28.4	125	9.8	384	4.6	4.5007	2.5	225	42.8	3.8	296	38	2.4	3040	1721	12.2841	0.414601	1	1	2	1	2	2	2	1	1	1	1	1	2	2	2	1	2	1	1	1	48.22	18.71	0
61	1	22.3183	73.08	120.96	61.2	19.19	97.31	64.5	170	8.3	338	6.3	86	5.4	0.794237	0.8	234	110.4	1.9	99	9	0.5	148	807.662	12.2841	0.414601	1	1	1	1	2	2	1	2	1	1	2	2	2	1	2	1	2	1	1	1	32.6	2.23	0
70	2	25.6004	104.56	157.09	97.95	19.21	96.83	65.1	159.466	26.6	225	12	124	10.3	0.498172	2.4	388.826	20.3	1.2	201.835	19	1.2	288	807.662	12.2841	0.414601	1	1	1	1	2	1	1	1	1	1	1	1	2	2	1	1	1	1	2	1	29.33	8.45	0
57	2	30.4801	89.3	109.46	65.04	19.22	97.44	83.9	165.91	5.5	256	10.4	149	9.7	0.643101	1.1	160	26.7	1.9	201.835	32	0.4	580.816	807.662	12.2841	0.414601	1	1	2	1	2	1	1	1	2	1	1	2	1	1	1	1	1	1	1	1	3.6	2.67	0
80	1	21.0498	75.16	111.48	70.56	19.24	94.96	63	173	23.7	230	10.6	97	6.2	0.739104	1.2	388.826	55.2	1.4	201.835	11	0.8	228	807.662	12.2841	0.414601	2	1	2	2	2	1	1	1	1	1	1	2	2	1	1	1	2	1	1	1	9.1	2.73	0
60	2	35.3034	77.69	106.33	52.04	19.24	97.55	105.367	172.76	15.4	487	8.5	120	4.3	1.56433	2.36873	368	28.8	1.1	201.835	23	0.3	226	807.662	12.2841	0.414601	2	1	2	1	2	2	1	1	2	1	2	2	2	1	1	2	2	1	2	1	6.8	4.03	0
67	1	30.4867	112.26	107.12	55.79	19.36	95.45	83	165	14.9	128	15.8	214	6.2	1.6306	1.6	388.826	24.4	1.3	201.835	27	1.1	295	807.662	12.2841	0.414601	1	1	1	2	2	2	1	1	1	1	2	1	2	1	2	1	2	1	1	1	11.51	8.64	0
56	2	24.098	79.71	114.392	66.6418	19.38	96.13	73.8	175	13.1	349	8.5	128	8	0.699836	1.1	388.826	54.5	1.4	201.835	73	1.7	256	23	3	0.07	1	1	1	1	2	1	1	2	1	1	1	2	2	1	2	1	2	1	2	1	36.62	6.95	0
56	2	50.4251	108.76	83.71	45.71	19.4	93.4	147	170.74	25.1	375	13.7	156	5.2	1.52136	1.3	388.826	50.3	1.3	201.835	17	0.8	580.816	807.662	5	0.07	1	1	1	1	2	1	1	2	2	1	1	1	2	1	1	1	1	2	2	1	5.13	2.89	0
48	1	21.471	70.46	119.68	85.96	19.5	97.88	62.6	170.75	8.3	418	10.9	134	5.3	1.27123	4	579	33.6	1.1	201.835	7	0.5	580.816	807.662	12.2841	0.414601	2	1	2	1	2	1	1	2	2	1	1	2	2	2	1	1	2	1	1	1	26.8	3	0
56	1	25.7239	84.63	121.63	78.08	19.5	99.29	79.8	176.13	5.5	192	12.2	116	7.3	0.712487	2.36873	388.826	30.2	1.1	201.835	10	0.8	580.816	807.662	12.2841	0.414601	1	1	2	1	2	2	1	1	2	2	2	1	2	1	1	1	1	2	1	1	8.48	3.67	0
67	1	19.2277	105.47	131.06	67.65	19.5	95.44	57.5667	173.03	5.6	90	6.7	98	5.6	0.859498	1.6	290	32.4	2.1	201.835	41	6.2	580.816	807.662	12.2841	0.414601	1	1	2	2	2	1	1	1	1	2	1	2	2	1	2	1	1	1	1	1	18.85	2.29	0
74	2	36.584	101.14	114.392	66.6418	19.52	99.57	97.2	163	8	138	17.3	83	7.5	0.492435	3.1	432	53.9	1.3	201.835	26	0.9	189	68	2	0.414601	1	1	2	2	2	1	2	1	1	1	1	2	2	1	2	1	2	2	2	1	21.51	21.4	0
61	2	27.9952	99.29	101.21	67.92	19.58	95.29	88.7	178	17	253	8.5	105	8.1	0.565215	0.8	407	34	1.3	147	12	0.9	183	24	12.2841	0.06	1	1	1	1	2	2	1	1	2	1	2	1	2	1	2	1	2	1	1	1	15.6	10.74	0
57	2	40.9513	103.44	99.31	66.65	19.68	96.96	105.2	160.278	4.9	73	10	122	13.4	0.361075	2.9	181	34	1.6	201.835	18	1.1	580.816	807.662	12.2841	0.414601	1	2	1	2	2	1	1	1	2	1	2	2	2	2	2	1	2	1	2	1	7.91	2.33	0
78	2	50.4021	114.53	116.3	64	19.7	96.8	135	163.66	9.4	130	9.2	41	7.1	0.26103	0.7	388.826	44.6	3.1	201.835	22	6.7	220	166	19	0.51	1	2	1	2	2	2	1	1	2	1	1	1	2	1	1	1	2	1	2	1	5.95	3.87	0
75	2	27.2664	115.54	149.04	77.71	19.79	96.64	78.8	170	16.8	101	9.7	99	7.3	0.608071	1.2	388.826	30.1	1.8	201.835	34	1.3	580.816	807.662	12.2841	0.414601	1	1	1	2	2	2	1	1	2	1	1	1	1	1	2	1	1	2	1	1	4.85	2.66	0
43	2	62.5895	89.8	110.04	53.32	19.8	97.96	170.4	165	1.5	112	10.3	97	13.4	0.287084	1	388.826	32.8	1.2	201.835	8	0.8	219	807.662	12.2841	0.414601	1	1	1	2	2	1	1	1	1	1	1	2	1	1	1	1	2	1	1	1	6.82	2.98	0
64	2	24.9257	109.96	102.4	76.48	19.84	93.44	74.6	173	17.4	148	11	100	7.2	0.625234	2.5	388.826	45.8	1.7	201.835	17	1.6	319	807.662	12.2841	0.414601	1	1	1	2	2	1	1	2	1	1	2	1	2	2	2	1	2	1	2	1	6.59	2.8	0
80	2	30.2842	119	95	49.16	19.84	97.2	83.7	166.247	5.2	109	9	228	7.9	1.26646	2.36873	365	42.3	1.3	201.835	45	5	580.816	289	14	0.38	1	1	1	1	2	1	1	1	1	1	1	1	2	1	1	1	2	2	1	1	7.63	3.49	0
68	1	33.1514	118.1	114.392	66.6418	19.93	97.13	91	165.68	16.2	189	8.9	100	7.5	0.593296	1.2	388.826	91.7	1.2	346	10	0.3	243	122	3	0.414601	1	1	1	2	2	1	1	1	2	2	1	1	2	1	2	1	2	2	1	1	7.16	3.08	0
73	1	25.7439	99.67	117.5	56	20	99.65	74.4	170	22.9	270	14.9	70	5.2	0.68266	2.3	575	136.4	1.2	80	29	2	340	807.662	4	0.05	1	2	2	1	2	2	2	1	1	1	1	1	2	2	2	1	2	2	2	1	13.67	6.88	0
79	1	25.8834	121.04	145.08	87.27	20.11	95.37	81.2	177.12	12.5	171	14.7	106	7.1	0.674858	5.3	388.826	46.2198	1.63062	201.835	23	1.3	435	109	3	0.414601	1	1	1	2	2	1	1	1	1	1	1	1	2	2	1	1	2	2	2	1	15.62	2.5	0
53	2	50.9873	81.62	94.92	66.72	20.12	92.81	152.6	173	8.7	394	6.7	104	4.2	1.40845	2.36873	388.826	22.1	1	201.835	82	6.7	386	807.662	12.2841	0.414601	1	1	1	1	2	2	1	1	1	1	1	2	2	2	1	1	1	1	1	1	15.65	2.9	0
58	1	56.7474	92.8	144.57	83.3	20.12	97.68	164	170	16.9	183	10.9	81	9.5	0.358486	1.7	388.826	33.3	1.4	201.835	15	1.6	448	807.662	12	0.08	1	1	1	1	2	2	1	2	2	1	1	1	2	1	1	1	2	2	2	1	9.11	9.02	0
63	2	28.3391	101.42	126.08	59.96	20.13	97.08	81.9	170	9.4	205	12.9	143	7.1	0.910422	0.6	388.826	25.3	1.1	201.835	10	0.6	168	119	2	0.414601	1	2	1	1	2	1	1	2	2	1	2	1	2	2	2	1	2	1	1	1	31.67	31.65	0
66	2	57.8564	107.22	101.05	55.89	20.26	96.2	139	155	20.8	539	9.9	112	13.4	0.331479	1.9	388.826	26.8	1.2	201.835	109	5.8	148	807.662	12.2841	0.414601	1	2	2	2	2	1	1	1	2	1	2	1	2	1	2	1	1	2	2	1	11.53	2.54	0
55	2	22.3603	71.36	132.39	62.5	20.32	100	63.2	168.12	19.7	318	10.4	118	5.1	1.18391	1.3	388.826	31.5	1.3	201.835	17	1.1	580.816	807.662	12.2841	0.414601	1	2	1	1	2	1	1	1	1	1	1	1	2	1	2	1	2	1	1	1	7.7	3.67	0
63	1	21.7084	100.85	92.44	50.52	20.37	95.11	60	166.25	8.9	92	6.2	156	6.2	1.18866	3.4	192	36.9	2.8	201.835	41	6.9	525	807.662	12.2841	0.414601	1	1	1	2	2	1	1	1	1	1	2	2	2	2	2	1	2	1	1	1	13.91	8.99	0
77	1	27.4227	93.58	131.52	88.88	20.38	95	86	177.09	6.9	274	12.6	131	7.2	0.819057	1.1	702	26.1	0.9	201.835	17	1.1	143	89	1	0.414601	1	1	1	2	2	1	1	1	2	1	2	2	2	2	2	1	2	1	2	1	69.64	20.92	0
63	1	32.1702	104.92	131.43	66.65	20.38	96.72	90.7	167.91	7.9	184	7	92	7.5	0.545832	1	388.826	60.1	1.8	190	24	1.5	580.816	36	2	0.14	2	1	1	2	2	1	1	1	1	1	1	1	2	2	1	1	2	2	2	1	21.56	4.92	0
71	1	49.9062	99.15	118.87	65.65	20.42	88.96	128.8	160.65	16.4	385	14.7	139	7.4	0.838967	2.4	388.826	72.5	1.3	201.835	13	0.6	614	807.662	12.2841	0.414601	1	1	1	2	2	1	1	1	2	1	1	1	2	1	1	1	1	2	2	1	6.95	3.07	0
65	1	25.8174	126.54	101.8	75.04	20.46	94.46	81.8	178	21.2	258	9.7	214	7.3	1.31442	3.2	388.826	42.8	1.9	201.835	52	1.8	580.816	807.662	12.2841	0.414601	1	2	1	2	2	1	1	1	1	1	1	1	2	2	2	1	2	1	2	1	12.75	7.23	0
57	2	35.1833	71.33	103.22	55.63	20.5	97.42	105.3	173	14.7	109	12.1	151	9.5	0.668289	5.1	122	31	1.3	201.835	18	1.1	779	896	12.2841	0.414601	1	1	1	2	2	1	1	1	2	1	1	1	2	1	2	1	2	1	2	1	24.66	11.72	0
75	1	24.6417	85.2	114.392	66.6418	20.53	98.14	73.75	173	19.5	376	6.9	205	6.8	1.38084	5.1	611	30.7	1.7	201.835	20	1.4	151	807.662	12.2841	0.414601	1	1	2	1	2	2	2	2	1	2	1	1	2	1	2	1	2	1	2	1	22.83	7.82	0
66	2	20.1961	66.58	108.63	57.54	20.73	95.04	58.3667	170	11.7	258	13.4	198	8.6	0.989406	4.2	388.826	34.5	4.6	201.835	30	0.8	519	807.662	12.2841	0.414601	1	1	1	1	2	1	1	1	1	1	2	1	1	1	1	1	2	2	1	1	8.05	3.13	0
74	2	25.1948	119.04	98	63.33	20.78	96.19	80.1	178.304	15.8	429	9.8	108	5	1.1157	1.8	388.826	33.9	1.4	201.835	46	2.8	580.816	807.662	12.2841	0.414601	1	1	1	2	2	1	1	1	2	1	2	2	2	1	1	1	2	2	2	1	3.89	2.82	0
76	1	22.8225	99.96	97	57	20.81	96.23	65.5	169.41	18.8	87	9.3	69	5.6	0.605157	2.3	451	30.7	2.2	201.835	35	2.2	468	807.662	12.2841	0.414601	1	1	1	2	2	1	1	1	2	1	1	1	2	1	2	1	1	1	1	1	7.85	2.79	0
76	2	29.6202	100.92	146.67	75.42	20.88	94	83.6	168	8.8	208	12.8	123	9.5	0.544368	2.36873	388.826	145.6	1.1	201.835	18	1.2	580.816	142	3	0.414601	1	2	1	1	2	1	1	1	2	1	2	1	2	1	1	1	2	1	1	1	3.85	2.84	0
48	1	27.7249	95.5	114.392	66.6418	20.93	98.33	73	162.266	17.7	335	10.6	120	4.2	1.62514	0.9	388.826	46.2198	1.2	201.835	16	0.4	580.816	30	12.2841	0.414601	1	1	1	2	2	1	1	1	2	1	1	2	2	1	1	1	1	2	2	2	8.63	2.79	0
60	2	19.7117	71.6	110.67	67.53	20.96	98.56	62.1	177.494	12.8	246	10.9	213	5.4	1.96712	1.4	299	30.5	1.2	201.835	18	1	580.816	231	3	0.414601	1	1	1	1	2	1	1	2	1	2	2	2	2	1	2	1	2	1	1	1	13.55	2.97	0
63	2	35.5729	90.71	132.22	71.11	21	97.17	97.6	165.64	7.4	228	13	175	6.6	1.22618	1.9	460	150	1.8	201.835	18	0.9	346	128	6	0.28	1	2	1	2	2	1	1	1	2	1	1	1	2	2	1	1	2	1	1	1	40.07	2.1	0
65	1	48.4765	70.97	132.93	72.79	21.03	87.56	112	152	15.7	230	14	178	5.4	1.64389	3.7	372	25.8	1.1	201.835	19	1.1	322	658	64	1.7	1	2	2	2	2	2	1	1	2	1	2	1	2	2	2	2	2	1	1	1	15.93	6.7	0
73	2	36.5972	112.63	108.42	62.92	21.08	97.54	95.3	161.37	16.3	329	12.2	175	8.4	0.900298	2.5	218	27.1	1.2	97	11	0.7	380	5966	58	0.18	2	1	1	1	2	1	1	1	1	1	1	1	2	1	1	1	2	1	1	1	24.8	24.8	0
52	2	26.0044	100.51	123.88	86.73	21.4	97.03	89	185	29.2	53	10.6	218	7.9	1.21091	2.1	388.826	21.8	1.3	201.835	26	0.5	461	96	1	0.05	1	1	1	1	2	1	1	1	1	1	1	1	2	1	2	1	2	1	1	1	15.09	9.5	0
65	2	39.8763	89.08	102.88	58.44	21.44	96.2	120.167	173.594	7.6	235	8.6	75	5.6	0.657779	1.4	176	43	1.9	201.835	23	1.7	606	807.662	2	0.03	1	1	1	2	2	1	1	1	1	1	2	2	2	1	2	1	1	2	2	1	7.61	3.24	0
60	2	18.2323	85.93	124.38	62.04	21.46	97.57	62.4	185	7.8	130	10.8	181	5.2	1.76516	2.36873	388.826	24.8	1.6	201.835	14	0.8	580.816	286	5	0.01	1	1	1	1	2	1	1	1	1	1	1	2	2	1	1	1	2	1	1	1	6.85	4.88	0
64	2	30.7997	104.79	147.44	100.67	21.46	92.08	79.4	160.56	18.2	279	12.6	372	7.4	2.24529	4.3	35	40.1	1.4	210	24	1.1	342	807.662	12.2841	0.414601	1	1	1	1	2	1	1	2	1	1	1	1	2	1	2	1	1	1	2	1	6.24	4.15	0
67	1	29.4155	81.53	100.73	66.32	21.47	98.97	90.9	175.79	11.4	94	10.1	136	4.3	1.77291	2.2	388.826	150	1.2	201.835	14	0.7	580.816	2213	12.2841	0.414601	2	1	1	1	2	1	1	1	1	1	1	2	2	2	1	2	2	1	2	1	8.2	2.19	0
61	2	20.5289	88.81	97.4	53.08	21.58	95.76	63.3333	175.644	36	115	6.8	162	6.2	1.23438	2.4	388.826	55.1	1.3	201.835	19	1.3	3994	807.662	12.2841	0.414601	1	2	1	2	2	2	1	1	1	1	1	1	2	1	1	1	1	2	1	1	11.88	3.89	0
50	2	29.6679	68.3	127.5	71.75	21.65	95	74.5	158.466	15.6	6	11.8	117	5.2	1.14102	2	281	28.3	1.2	319	131	9.6	604	1035	22	0.05	1	1	2	2	2	1	1	1	1	1	2	2	2	1	2	1	1	1	2	1	3.13	3.08	0
62	2	28.1504	106.48	102.26	63.61	21.65	98.96	67.1	154.39	14.7	172	7.9	93	5	0.960744	1.5	240	36.7	2.1	201.835	8	0.6	580.816	807.662	12.2841	0.414601	1	2	2	1	2	2	1	2	2	1	2	1	1	1	2	1	2	1	2	1	4.61	2.19	0
79	1	27.315	86.41	136.24	88.9	21.73	91.92	81.4	172.628	9.7	184	10.1	158	7.6	0.921713	2.8	388.826	39.7	1.6	84	35	1.5	818	76	2	0.53	1	1	2	1	2	2	1	2	2	1	1	1	2	1	2	1	2	1	1	1	13.15	4.91	0
68	2	60.0693	96.28	123.8	67.08	21.76	91.56	167.367	166.92	6.9	176	10.2	136	5.1	1.3645	1	388.826	33.9	1	201.835	9	0.8	191	807.662	3	0.02	1	2	1	2	2	1	1	1	2	2	2	1	2	2	1	1	1	1	1	1	13.82	7.54	0
74	2	33.9265	117.82	97.98	65.95	21.86	95.59	103.9	175	5.5	201	12	134	8.1	0.721322	2.36873	388.826	86.3	1.1	201.835	8	0.4	280	807.662	12.2841	0.414601	1	2	2	1	2	2	2	2	2	1	1	2	2	1	1	1	2	2	2	1	6.89	2.45	0
47	1	33.5134	124.12	128.24	73.48	21.88	95.46	100.4	173.084	8.9	267	10.6	125	5.2	1.21904	0.8	538	41.2	1.1	83	7	0.6	297	70	1	0.05	1	1	1	2	2	1	1	1	1	1	1	2	2	1	1	1	2	2	2	1	63.05	4.09	0
72	1	27.0201	84.41	112.41	77.27	21.89	94.59	95.5	188	28.7	292	10.4	82	7.4	0.49493	5.9	191	36.6	1.8	201.835	11	0.8	306	9	1	0.414601	1	2	2	1	2	2	1	2	2	1	1	2	1	1	2	1	2	2	1	1	10.8	4.66	0
52	2	35.0621	103.21	111.94	79.12	21.9	97.07	120	185	23	192	11.7	105	9.5	0.464705	4.6	667	125.6	1.4	201.835	10	0.6	108	807.662	12.2841	0.414601	1	1	1	2	2	1	1	1	1	1	1	2	2	1	1	1	2	1	1	1	9.57	2.74	0
60	1	26.0085	96.21	122.89	65.89	21.92	92.83	87.1	183	14.6	312	8.9	147	7.3	0.902893	1.2	388.826	99.8	1.2	201.835	14	0.8	322	166	15	0.69	1	2	1	1	2	1	2	1	2	2	2	1	2	1	1	2	2	1	2	2	5.63	4.31	0
69	2	26.708	101.37	135.04	65.33	22.11	94.89	82.9	176.18	18.8	186	7.8	105	8.6	0.524685	2.36873	388.826	21	1.2	111	15	0.6	146	89	12.2841	0.414601	1	1	1	1	2	2	2	1	2	1	1	1	2	1	2	1	1	1	1	1	12.04	2.14	0
72	2	27.8857	106.92	113.17	66.79	22.15	94.36	85.4	175	5.8	153	9.6	120	8.6	0.59964	1.6	388.826	86.2	1.1	201.835	6	0.4	580.816	807.662	12.2841	0.414601	1	1	2	1	2	2	1	1	1	1	2	2	2	1	1	1	1	1	1	2	5.75	2.67	0
69	1	24.8674	89.69	114.83	56.46	22.2	98.8	71.8667	170	4.6	43	9.1	111	4.3	1.44701	3.1	331	31.1	1.5	201.835	28	1.6	229	53	12.2841	0.414601	1	1	1	1	2	1	1	2	2	1	1	1	2	2	2	1	2	2	2	1	14.22	7.08	0
77	2	25.8185	117.53	115.35	66.9	22.2	95.77	78.6	174.48	18.2	219	16.1	170	4.2	2.30228	3.4	388.826	46.2198	1.2	156	25	0.9	444	762	36	0.59	2	1	2	1	2	1	1	1	1	2	1	1	2	1	2	2	2	1	1	1	6.17	3.29	0
48	1	34.8046	96.23	113.54	60.79	22.23	97.92	101	170.35	14	142	7.9	136	5.6	1.19277	1.3	308	28.5	1.6	201.835	16	0.9	580.816	807.662	12.2841	0.414601	1	1	1	1	2	2	1	1	2	1	1	1	1	1	1	1	2	1	1	1	8.81	3.54	0
68	1	18.0755	105.59	110.2	70.6	22.33	92.15	54.65	173.88	0.5	102	12.4	122	4.3	1.59041	8.3	437	33	1.1	201.835	37	2.2	143	807.662	12.2841	0.414601	1	1	2	1	2	2	2	1	2	1	1	1	2	1	2	1	1	2	2	2	6.58	4.7	0
78	1	18.937	97.48	123.26	72	22.56	96	60	178	13.6	492	9.3	163	5.2	1.58962	1	402	37.7	1.7	182	5	0.6	171	807.662	12.2841	0.414601	1	1	1	2	2	1	1	1	1	1	1	2	2	2	2	1	2	1	1	1	27.12	5.97	0
63	2	56.0505	90.64	116.6	58.07	22.59	96.03	145	160.84	15.8	175	7.7	100	7.3	0.614213	1.3	489	130	2	109	121	10.8	279	807.662	4	0.2	1	1	1	2	2	1	1	1	2	1	1	2	2	2	1	1	2	1	2	1	53.75	7.72	0
64	2	46.972	126.07	84.14	53.14	22.59	96.34	124.8	163	6	138	4.2	197	7.6	1.14922	1.6	797	30.2	2	201.835	20	2	178	261	2	0.01	1	1	1	2	2	1	1	1	2	1	1	1	2	1	2	1	2	2	2	1	30.75	7.94	0
60	1	38.1562	74.31	136	82.71	22.72	96.69	87	151	11.3	197	9.5	92	7.5	0.545832	0.9	536	32.7	3.3	201.835	14	0.5	485	58	2	0.16	1	2	1	2	2	1	1	1	1	1	1	2	2	2	2	1	2	1	2	1	10.26	10.27	0
71	1	45.6002	87.19	114.392	66.6418	22.76	98.72	112.4	157	5.9	61	7.4	140	10.3	0.562452	5.9	388.826	46.2198	1.63062	201.835	13	0.7	316	807.662	12.2841	0.414601	1	2	1	1	2	2	2	2	1	1	1	1	2	2	2	1	2	1	1	1	15.75	2.89	0
63	2	38.0309	98.69	115.71	76.96	22.79	95.3	99.2	161.506	20.6	47	10.7	91	9.5	0.402744	2.2	550	27.9	1.5	201.835	24	1	296	807.662	12.2841	0.414601	1	2	1	2	2	1	1	1	2	1	1	2	2	2	1	1	1	1	1	2	7.85	2.93	0
46	1	32.9218	85.52	120.95	75.95	22.84	93.13	106.667	180	17.8	335	10.2	169	7.4	1.02004	2.7	463	31.3	1.3	201.835	15	0.8	397	807.662	5	0.1	1	1	1	1	2	1	1	2	2	1	1	1	2	1	1	1	1	1	2	1	8.14	3.11	0
69	1	18.1349	100.26	114.392	66.6418	22.96	98.04	46.7	160.472	11.3	365	11.3	92	9.7	0.397082	0.6	388.826	34.8	1.3	65	8	0.5	142	675	12.2841	0.414601	1	1	2	1	2	1	1	2	2	1	2	1	2	2	1	1	2	2	2	2	25.73	11.19	0
68	2	24.7444	114.08	119	82.72	22.96	93.84	78.4	178	12	231	12.3	239	5.4	2.20724	2.36873	388.826	81.4	1.2	201.835	24	0.7	580.816	807.662	12.2841	0.414601	1	1	1	2	2	1	1	1	1	1	1	1	2	1	1	1	1	1	2	1	8.45	5.68	0
73	1	25.43	105.58	108.12	69.04	23.15	97.15	67.3	162.68	10.8	297	8.5	66	6.2	0.502895	1.3	388.826	40.8	1.3	218	18	0.8	286	65	2	0.414601	1	1	2	2	2	1	1	1	1	1	2	1	2	1	2	1	2	2	2	1	30.08	16.24	0
61	1	23.6286	77.18	189.89	108.67	23.19	95.51	73.5	176.37	21	155	11.7	101	7.3	0.620355	2.36873	388.826	34	2	201.835	19	1.1	580.816	807.662	12.2841	0.414601	1	1	1	2	2	1	1	1	1	1	1	1	2	2	2	1	1	1	1	1	6.59	2.53	0
32	2	29.0223	90.44	105.14	53.57	23.44	99.22	84.5667	170.7	7.5	217	12.1	109	4	1.60059	2.36873	388.826	26.5	1	201.835	18	0.6	580.816	807.662	12.2841	0.414601	1	2	1	1	2	1	1	1	1	1	1	1	2	1	1	1	1	1	2	1	13.72	3.73	0
56	1	39.4464	89.44	131.33	74.42	23.56	95.25	114	170	6.5	189	12.2	130	7.1	0.827656	2.36873	388.826	150	1.2	201.835	21	2.2	580.816	807.662	12.2841	0.414601	1	1	1	2	2	1	1	1	1	1	1	2	2	1	1	1	1	2	2	1	7.69	2.53	0
67	2	30.9882	89.47	114.392	66.6418	23.56	99.73	82.5	163.166	20.9	167	10	96	7.3	0.589644	0.9	388.826	35.3	1.3	199	34	1.1	404	24	12.2841	0.414601	1	1	2	2	2	2	2	1	2	1	2	2	2	2	2	1	2	1	1	1	43.73	43.77	0
71	1	42.2667	80.39	98.3	61.6	23.67	97.75	126.5	173	21.1	410	8.3	121	8.3	0.631821	0.9	786	34.9	1.3	201.835	14	0.3	214	20	1	0.414601	1	1	1	2	2	1	1	1	2	1	1	2	2	2	2	2	2	2	2	2	61.31	41.27	0
73	2	47.0269	99.19	124.31	74.92	23.69	94.88	149	178	11.2	466	10.8	72	4.3	0.9386	0.7	388.826	31.4	1.5	201.835	12	0.2	420	807.662	12.2841	0.414601	1	2	2	2	2	1	1	1	1	1	1	1	2	2	1	1	1	1	1	1	3.87	3.87	0
46	2	45.4915	94.74	121.29	68.67	23.7	97.04	113.3	157.816	22.1	300	9.9	111	5.2	1.0825	2.2	219	26.8	2.1	201.835	12	0.9	296	807.662	12.2841	0.414601	2	1	1	1	2	2	2	1	2	1	1	1	2	1	2	1	2	1	2	1	12.51	6.15	0
72	2	47.937	109.17	137.05	86.18	23.91	97.28	136	168.436	14.7	88	6.9	194	9.5	0.858597	5.3	87	44.3	1.9	246	22	1.3	281	94	12.2841	0.414601	1	1	1	2	2	1	1	1	1	1	1	2	2	2	2	1	2	1	1	1	41.74	34.7	0
28	2	96.3719	96.15	111.68	68.04	24.04	95.3	272	168	9.6	227	12.8	142	7.3	0.872182	2.36873	388.826	24.6	1	201.835	20	1	580.816	807.662	12.2841	0.414601	1	2	1	1	2	2	1	2	2	1	2	1	2	1	2	1	2	2	2	2	15.01	7	0
47	1	39.4607	88.08	113.63	63.17	24.21	97.67	132.15	183	8.8	460	11.2	138	7.4	0.832931	2.36873	388.826	150	1.7	201.835	25	1.5	294	39	3	0.07	1	1	1	2	2	1	2	1	1	1	1	2	2	2	1	1	2	1	2	1	16.98	3.81	0
70	2	37.3855	101.12	89.5	62	24.44	98.73	112.5	173.47	16.8	432	7.5	109	4.3	1.42094	0.6	388.826	27.2	1.2	201.835	32	2.2	580.816	807.662	12.2841	0.414601	1	1	2	1	2	2	1	1	2	1	2	2	2	1	2	1	2	1	1	1	4.8	2.78	0
66	1	34.3452	93.46	89.5	61	24.46	98.92	101.3	171.74	11.6	221	12.7	188	7.4	1.13472	2.2	388.826	25.3	1.3	201.835	25	1.1	580.816	791	2	0.414601	1	1	1	2	2	1	1	1	1	1	2	1	2	1	2	1	2	1	1	1	11.69	11.57	0
77	2	34.4022	91.69	113.14	73.54	24.56	95.83	109	178	7.1	274	8.3	94	7.8	0.530594	1.4	388.826	39.4	1.7	201.835	11	0.3	195	22	12.2841	0.414601	2	1	1	2	2	1	1	1	2	1	2	2	2	2	1	1	1	1	2	2	23.73	2.64	0
59	2	37.2615	79.59	103.23	54.41	24.62	95.85	99	163	17.8	204	10.2	114	6.2	0.868638	1.9	388.826	28	1.2	201.835	84	1.2	490	807.662	12.2841	0.414601	2	1	2	2	2	1	2	1	1	1	1	2	2	1	1	1	1	2	2	1	4.03	4.08	0
67	2	47.0236	80.6	108.29	36.57	24.64	99.76	130	166.27	13.6	365	8.3	190	8.3	0.992115	2.1	388.826	71.2	1.3	201.835	38	2.1	880	512	91	1.06	1	1	1	2	2	2	1	1	1	1	1	1	2	1	1	1	2	1	2	1	11.12	8.96	0
56	2	47.791	98.8	142.04	77.2	24.64	96.36	117.8	157	8.6	509	10.3	142	9.7	0.612888	1.5	388.826	65.1	11.7	201.835	35	1	403	14	12.2841	0.414601	1	1	1	1	2	1	1	1	1	1	1	1	2	1	2	1	2	2	2	1	20.55	13.66	0
71	2	35.9645	102.58	111.5	64	24.67	93.83	113.95	178	6.5	319	7.1	89	4.6	1.04313	1	309	34	1.8	113	16	0.7	580.816	807.662	12.2841	0.414601	1	1	1	1	2	1	1	2	1	1	1	2	2	2	1	1	2	1	1	1	11.74	2.88	0
67	1	31.5781	118.51	123.32	82.71	24.69	96.29	115.2	191	11.8	71	8.9	109	7.4	0.657895	2.5	388.826	38.7	1.2	201.835	18	0.9	329	807.662	12.2841	0.414601	1	1	1	2	2	1	1	1	2	1	1	1	2	1	2	1	2	2	2	1	18.62	14.35	0
60	1	24.7287	109.88	114.392	66.6418	24.73	96.96	76.8	176.23	6.6	79	7.5	144	5	1.4876	2.36873	388.826	43	4.6	201.835	75	1.9	211	40	3	0.13	1	2	1	2	2	1	1	1	1	1	1	2	2	2	1	1	2	2	1	1	32.85	2.64	0
63	2	38.8898	102.52	100.92	64.63	24.87	96.96	119.1	175	21.7	105	10.6	265	5.3	2.51399	5.8	191	19.3	1.4	168	12	0.8	211	211	2	0.414601	1	2	1	1	2	1	1	2	1	1	1	2	2	1	2	1	2	1	1	1	23.67	6.44	0
49	2	57.0934	100.45	98.15	45.6	25.03	94.91	165	170	9.9	384	7.8	95	4.1	1.33859	0.7	388.826	25.3	1.2	317	32	1.2	191	807.662	12.2841	0.414601	1	1	1	1	2	1	1	2	2	1	1	1	2	1	1	1	1	1	2	1	7.71	4.67	0
80	1	33.899	107.53	114.392	66.6418	25.11	94.77	90	162.94	14.8	225	14	174	5.2	1.6969	2.2	388.826	27.2	0.9	201.835	10	0.7	580.816	168	4	0.12	1	1	2	1	2	2	2	1	1	1	2	2	2	1	2	1	2	2	1	1	13.88	12.12	0
70	1	28.8475	111.87	104.13	59.04	25.55	98.78	85.7	172.36	4.4	147	10.9	89	7.1	0.566626	0.7	388.826	30.3	1.2	201.835	23	1.6	778	1661	74	3.33	1	2	1	1	2	1	2	1	2	1	2	1	2	2	2	1	2	2	2	1	19.93	15.12	0
64	2	52.2037	147.87	102.85	72.69	25.59	96.52	138.7	163	9.5	220	13.6	101	4.2	1.36782	1.1	591	65.6	1.2	233	51	1.2	580.816	41	1	0.414601	1	1	1	2	2	2	1	1	2	1	2	2	2	2	1	1	2	1	2	1	21.93	9.19	0
68	1	32.7705	91.73	88.56	64.12	25.69	96.35	87.1	163.03	10.7	114	8.6	102	6.2	0.777202	2.36873	388.826	45.8	1.9	118	39	0.9	580.816	807.662	12.2841	0.414601	1	1	1	2	2	1	1	1	2	1	1	1	2	1	1	1	1	1	1	1	8.85	3.06	0
71	2	42.4031	100.86	124.67	73.58	25.72	98.38	129	174.42	88.3	85	6.4	136	8	0.743576	1.4	131	40.6	2.6	110	45	1.6	4155	97	2	0.04	1	1	1	2	2	1	1	1	1	1	2	2	2	1	1	1	2	2	2	1	61.97	4.89	0
66	2	28.1959	119.81	109.26	59.68	25.78	99.41	69.5	157	15.2	335	13	95	4.2	1.28657	0.8	388.826	31.4	1.3	132	15	0.9	418	454	4	0.414601	2	1	2	1	2	2	1	2	2	1	1	1	2	2	2	2	2	1	1	1	11.73	5.18	0
36	2	25.8431	112.5	98.09	68.43	25.88	95.33	78.3	174.064	14.7	439	9	123	7.3	0.755482	2	388.826	27.7	1.5	201.835	73	4.7	123	112	5	0.1	1	2	1	2	2	1	2	1	2	1	2	1	2	2	2	1	2	1	2	1	5.99	4.58	0
68	1	32.9136	111.07	96.03	65.69	26	95.55	122.6	193	5.8	154	11.3	110	7.9	0.611009	1.4	388.826	150	1.5	201.835	18	0.5	580.816	26	12.2841	0.05	1	1	2	2	2	2	1	1	1	1	2	2	2	1	1	1	1	2	1	1	5.98	3.02	0
63	2	38.8121	104.97	98.15	62.62	26.15	98.2	109.4	167.89	16.3	191	13.4	252	5.4	2.3273	1.5	385	48.6	1.3	99	19	0.9	408	807.662	12.2841	0.414601	1	1	2	2	2	1	2	1	2	1	2	2	2	1	2	1	2	2	1	1	16.49	9.71	0
80	2	34.9941	76.46	105.68	62.04	26.16	98.12	105.6	173.714	14.1	140	13.8	140	9.5	0.619606	7.3	48	55	2.5	41	32	2.2	1442	87	4	0.414601	2	1	1	1	2	2	1	2	1	1	2	1	2	1	2	1	2	1	2	1	10.45	10.39	0
43	2	30.1714	114.96	146.33	88.79	26.17	98.46	90.3	173	9.3	182	12.2	145	5.4	1.33912	1.4	421	41.7	1.1	201.835	4	0.6	224	807.662	12.2841	0.414601	2	1	1	1	2	2	2	1	2	2	1	1	2	2	1	1	2	2	2	1	13.57	3.93	0
50	1	43.2658	83.78	128.65	50.04	26.22	94.26	113.15	161.717	15.9	20	13.6	139	5.6	1.21908	2.4	209	31.9	1.4	201.835	24	1.2	519	807.662	12.2841	0.414601	1	1	1	1	2	1	1	1	1	1	1	1	2	1	1	1	2	2	1	1	13.85	8.98	0
66	2	30.0233	100.38	99.58	55.33	26.5	96.38	90.2	173.33	6.8	172	11.2	98	10.4	0.389229	2.36873	388.826	26.5	1	201.835	23	1	205	807.662	12.2841	0.414601	1	1	1	2	2	1	1	1	1	2	1	1	2	1	2	2	1	2	1	1	24.39	5.44	0
68	2	54.6878	91.96	112.09	74.35	26.78	92.7	134.8	157	6.6	280	12.4	118	6.2	0.899116	2.36873	260	42	1.1	201.835	38	1	580.816	807.662	12.2841	0.414601	1	2	2	1	2	2	1	2	1	1	1	2	2	2	2	1	2	1	1	1	6.82	3.1	0
58	1	24.0257	90.03	107.19	54.67	27.03	96.62	76.2	178.09	9	54	11.4	130	5.2	1.2678	1.4	422	28.7	1.2	221	14	0.6	192	807.662	12.2841	0.414601	1	1	1	2	2	2	1	1	1	1	2	1	2	1	2	1	2	1	2	1	14.75	8.68	0
56	2	29.9974	121.35	109.67	62.67	27.87	96.22	79.7	163	8.9	230	11.3	97	5.4	0.895826	1.3	388.826	44.2	1.1	201.835	15	0.5	307	207	19	0.34	1	1	1	1	2	1	1	1	2	1	1	1	2	1	2	1	2	1	2	1	7.4	3.39	0
56	1	38.5411	95.28	109.52	65.04	27.96	98.73	95	157	14	690	8.1	95	7.2	0.593973	0.8	388.826	24.7	1.1	259	19	0.6	474	807.662	12.2841	0.414601	2	1	1	1	2	1	1	1	1	1	2	1	2	2	1	1	2	1	1	1	14.74	9.99	0
79	1	32.359	88.4	103	69.5	28.16	95.12	88.6	165.47	6.2	192	12.1	208	8	1.13723	1.4	485	64	1.2	117	22	0.8	696	807.662	12.2841	0.414601	2	2	2	1	2	2	1	2	1	1	1	1	2	1	2	1	1	2	1	1	17.73	10.88	0
52	2	28.0664	96.96	115.52	60.16	29.16	95.96	84	173	7.1	182	8.8	100	6.2	0.761963	1.6	185	33.4	1.5	201.835	8	0.6	580.816	807.662	12.2841	0.414601	2	1	1	1	2	2	1	2	2	1	2	2	1	1	2	1	2	1	1	2	7.17	4.32	0
64	2	24.2394	113.82	98.71	68.86	29.32	96.68	76.8	178	20.5	157	12.9	174	5.2	1.6969	2.3	42.7	39	1.5	201.835	19	1.8	569	807.662	12.2841	0.414601	2	1	1	1	2	1	1	1	1	1	1	2	2	2	2	1	2	1	1	1	34.82	34.8	0
75	2	41.8323	89.41	109	70	29.55	94.3	125.2	173	12.2	116	7.7	140	7.1	0.891322	3.1	191	28.5	1.5	201.835	10	0.4	9660	1479	30	0.88	1	2	2	1	2	2	2	2	2	1	1	1	2	2	2	1	2	1	2	1	50.03	34.36	0
79	2	28.4408	112.57	114.392	66.6418	29.64	90.56	87.1	175	6.9	88	6.4	97	7.6	0.565862	3.2	183	34.9	1.5	201.835	10	0.7	292	807.662	12.2841	0.414601	2	2	2	2	2	1	1	1	1	1	2	2	2	2	2	1	2	1	2	1	18.96	3.14	0
67	2	28.699	84.16	103.4	73	29.76	92.2	81	168	20.9	341	10.4	154	10.3	0.618698	2.4	318	26.8	1.2	201.835	13	0.8	580.816	807.662	12.2841	0.414601	1	2	1	1	2	1	2	1	1	2	2	1	2	1	2	1	1	1	1	1	11.68	6.07	0
74	1	32.6183	102.76	130.41	78.59	29.8	92.63	121.5	193	6.8	166	10.6	140	10.4	0.556041	2.4	388.826	33.9	1.7	201.835	28	1.5	580.816	807.662	12.2841	0.414601	1	1	1	1	2	1	1	2	2	1	1	1	1	1	1	1	2	1	1	1	14.94	3.77	0
75	2	31.3279	114.73	125.93	77.78	29.8	96.57	86.4	166.07	9.4	186	13.8	146	5.6	1.28048	2.36873	388.826	26.5	1.1	130	15	1.3	248	98	12.2841	0.04	2	1	1	2	2	1	1	1	2	1	2	2	2	1	1	1	2	1	2	1	7.41	3.56	0
71	1	27.2544	124	100.22	57.65	29.87	97.04	74.2	165	9.7	382	10.6	115	5.4	1.06206	1.8	388.826	28.7	1.2	201.835	24	1	236	27	1	0.414601	1	1	2	1	2	2	1	2	1	1	1	1	2	1	1	1	1	2	2	1	53	3.7	0
66	2	37.085	134.73	92.38	60.75	29.87	91.88	117.5	178	10.5	146	10.6	273	7.4	1.64775	3	388.826	132.2	1.2	201.835	38	8	364	67	5	0.33	1	1	1	1	2	2	1	1	2	1	2	2	2	2	1	1	1	1	1	1	8.72	2.43	0
57	2	44.2145	107.79	124.91	82.83	30.11	95.96	115.25	161.45	22.8	241	11.1	121	8.6	0.604637	3.2	191	25.8	1.3	201.835	18	1	580.816	807.662	12.2841	0.414601	2	1	1	2	2	1	1	1	1	1	1	2	1	1	2	1	2	1	2	1	6.05	2.36	0
65	2	53.9879	99.42	114.392	66.6418	30.37	97.37	147	165.01	10.6	150	9.1	162	4.2	2.19393	2.5	184	27.4	1.3	201.835	11	0.5	580.816	5816	6	0.414601	1	1	2	2	2	1	1	1	1	1	2	1	2	1	2	1	2	1	2	1	14.99	6.95	0
55	2	31.3276	99.88	92.67	43.33	30.4	96.65	80.55	160.35	15.9	172	13.4	158	5.4	1.45918	3	388.826	46.2198	1.63062	201.835	13	0.6	580.816	677	10	0.414601	1	2	1	2	2	1	1	1	1	1	1	1	2	1	2	2	2	1	2	1	4.48	2.3	0
76	1	28.9351	107.96	131.27	79.77	30.6	94.96	86.6	173	6	473	6.8	101	5	1.04339	2.5	388.826	36.8	1.2	201.835	9	0.7	367	807.662	12.2841	0.01	1	1	1	1	2	2	1	2	2	1	1	1	2	2	2	1	1	2	2	2	5.84	5.78	0
77	2	28.0816	128.13	122.78	74.3	31.04	93.3	86	175	0.8	147	9.1	125	5.6	1.0963	0.8	388.826	27.8	1.1	201.835	17	0.5	237	807.662	3	0.02	1	1	1	1	2	1	1	2	1	1	1	2	2	1	1	1	2	1	1	1	11.51	4.59	0
68	1	30.6148	82.4	91.26	55.89	31.07	94.76	97	178	13.7	178	9.4	192	5.6	1.68392	2.7	269	29.7	1.6	201.835	20	1.1	580.816	807.662	12.2841	0.414601	1	1	2	2	2	1	1	1	1	1	1	1	2	2	2	1	2	1	1	1	6.04	2.18	0
59	1	27.076	127.68	102.5	54	31.88	95.08	65.05	155	12.6	332	9.6	169	5.2	1.64814	1.2	388.826	27.8	1.2	213	22	0.6	609	807.662	12.2841	0.414601	1	1	2	2	2	1	1	1	1	1	1	1	2	1	1	1	1	1	2	1	13.36	3.45	0
66	1	22.5694	111.2	123.38	72.71	32.76	91.4	63.7	168	16.4	192	11	68	8.1	0.366044	0.7	388.826	60.6	7.6	201.835	14	0.2	196	807.662	12.2841	0.414601	2	1	2	1	2	1	1	1	2	1	2	2	2	2	1	2	1	1	2	2	2.64	2.59	0
74	2	35.1941	112.87	110.7	67.13	34.03	97.62	86.75	157	32.8	302	10.2	126	5.4	1.16365	2.36873	388.826	46.2198	1.63062	201.835	13	0.6	580.816	133	12.2841	0.414601	1	1	1	1	2	1	1	2	2	2	2	1	2	1	1	1	1	1	2	1	26.47	2.16	0
62	1	23.7543	97.8	102.2	79.92	35.4	98.28	68.65	170	4.4	228	8.9	86	6.4	0.627829	1.2	210	75.9	1.4	201.835	29	3.4	580.816	807.662	2	0.12	1	2	1	1	2	1	1	2	1	1	2	1	2	2	1	1	2	1	1	1	19.72	4.74	0
71	1	23.91	83.64	110.31	71.25	11.32	95.14	69.1	170	2.1	37	7.7	80	3.6	1.4	0.7	430	34.8	1.6	273	17	1.4	128	807.662	12.2841	0.414601	2	1	1	2	1	2	1	1	1	1	2	2	2	1	1	1	2	2	2	1	28.53	3.14	1
62	2	31.746	65.06	105	66	13	99.18	89.6	168	6.4	130	11.2	98	5.1	1.5	2.2	82	28.1	1.5	201.835	21	0.8	127	25	1	0.414601	1	1	1	2	1	1	1	1	1	1	1	1	2	1	1	1	2	1	2	1	7.39	3.02	1
50	2	24.6249	57.2	128.67	75.33	13.3	94.2	73.7	173	8.5	301	9	209	10.4	1.6	2.7	388.826	40.1	3.3	201.835	28	1.1	280	21	4	0.21	2	1	1	1	1	2	1	1	2	1	2	1	2	2	1	1	2	2	1	1	17.47	9.22	1
72	2	30.523	96.08	86	49.5	13.54	97.08	90.1	171.81	11.6	252	10.4	191	5.4	1.76395	2.36873	388.826	31.2	1.6	201.835	25	0.5	904	807.662	12.2841	0.414601	1	1	1	1	1	1	1	1	1	1	2	2	1	1	1	2	2	1	2	1	9.19	4.24	1
74	1	24.5442	80.13	94.13	56.33	13.67	96.92	76.4	176.43	7.9	282	8.9	105	8.1	1.62	2.36873	388.826	42.5	1.7	201.835	8	0.5	580.816	807.662	12.2841	0.414601	1	2	2	2	1	1	1	1	1	1	2	1	2	1	1	1	1	1	1	1	2.52	2.77	1
79	1	32.1762	82.62	87.41	54.91	13.68	96.94	96.3	173	8.3	104	9.1	112	7	1.58	1.5	369	61.6	2.2	201.835	33	1.3	580.816	807.662	12.2841	0.414601	1	1	2	2	1	2	1	1	2	1	2	1	2	1	2	1	2	2	2	2	6.32	3.73	1
63	2	21.0521	79.79	94.12	56.6	13.88	99.75	76.8	191	10.5	556	11.8	196	5.4	1.81012	1.9	348	35.4	2	201.835	23	0.7	2091	104	5	0.1	1	2	1	1	1	1	2	1	1	1	1	2	2	1	2	1	2	2	2	1	2.68	2.75	1
54	2	32.1714	78.67	109.43	92.86	14.22	80.6	82.4	160.04	12.3	161	12.7	109	4.3	1.42094	1.8	388.826	91.7	1.3	201.835	51	1.7	580.816	65	76	1.55	2	1	1	1	1	1	1	1	1	1	2	1	2	2	1	1	2	2	2	1	14.15	3.44	1
55	1	25.1278	101.38	112.27	74.82	14.46	96.12	86	185	28.7	523	10.8	84	5.1	1.59	2.9	388.826	23.6	1.5	201.835	8	0.6	800	807.662	12.2841	0.414601	1	1	1	1	1	1	1	1	1	1	1	2	2	2	1	1	2	1	2	1	8.73	8.87	1
65	2	23.5986	74.32	114.392	66.6418	14.53	98.16	68.2	170	27.4	164	9	229	6.1	1.78391	11.5	174	28.1	1.6	201.835	14	1.2	1790	6438	12.2841	0.414601	1	1	1	1	1	1	1	1	2	1	1	1	2	1	2	1	2	2	2	1	12.68	11.96	1
77	1	19.6878	81.35	92.1	57.2	14.64	97.7	53.6	165	9.2	339	10.9	114	7.5	0.676357	1.7	388.826	56.8	1.4	111	7	0.9	332	45	1	0.414601	1	1	2	2	1	1	1	1	1	1	1	1	2	1	2	1	2	1	1	1	12.1	4.8	1
79	1	26.5118	72	137.67	86	14.85	98.93	84	178	5.3	93	12.8	482	7.4	2.90922	3.3	251	26	1.5	201.835	68	1.4	612	251	9	0.31	1	1	2	1	1	1	2	2	2	1	1	1	2	1	2	1	2	1	2	1	17.88	16.51	1
68	1	31.0336	84.84	114.392	66.6418	14.88	96.68	71.7	152	22.9	141	7.6	161	5.2	1.57012	5.5	427	49.7	3.1	201.835	37	1.5	643	3470	20	0.11	1	1	2	1	1	1	1	1	2	1	2	2	2	1	2	1	2	2	2	1	12.32	12.4	1
74	1	16.1633	75.81	89.25	48.5	14.91	96.88	49.5	175	18.5	287	7.5	146	6.2	1.51247	1.6	388.826	150	1.5	201.835	64	1.6	258	72	8	0.14	1	1	2	1	1	2	1	2	2	1	2	1	2	2	2	1	1	1	2	1	14.31	14.34	1
57	1	19.3259	88.12	117.6	66	14.94	92.35	60	176.2	11.9	79	6.7	88	9.7	0.379818	2.36873	428	33.8	1.2	201.835	11	0.4	441	807.662	12.2841	0.414601	2	1	1	1	1	1	1	1	1	1	1	2	2	1	1	1	1	2	1	1	7.2	6.43	1
70	2	26.4601	92.17	171.87	88.13	15.08	95.96	80	173.88	12.7	162	12.8	155	5.6	1.35941	1.7	202	22.6	1.1	201.835	18	1.4	19980	428	47	0.23	1	2	2	1	1	1	1	1	2	1	2	2	2	1	2	1	2	2	2	2	8.56	8.55	1
32	2	29.57	79.62	109.08	73.12	15.15	99.62	88.5	173	8.2	438	8.6	89	10.4	0.353483	1.3	388.826	34.4	1.7	201.835	14	0.8	371	807.662	12.2841	0.414601	2	1	1	1	1	1	1	1	1	1	1	1	2	1	1	1	2	2	1	1	11.02	4.7	1
76	2	24.1572	50.89	114.392	66.6418	15.56	99.89	80.9	183	28.4	291	7.7	82	4.2	1.62051	1.3	343	150	5.4	201.835	43	1.7	1498	807.662	12.2841	0.414601	1	1	1	1	1	1	1	2	2	1	1	2	2	2	1	1	1	1	1	1	10.74	2.69	1
40	2	27.0615	71.72	115.88	57.4	15.6	95.44	83.35	175.5	14	483	9.1	119	7.5	1.70602	1.1	388.826	33.1	1.3	201.835	27	0.7	221	807.662	12.2841	0.414601	1	2	1	1	1	2	2	1	2	1	2	2	2	1	1	1	2	1	1	1	4.2	3.21	1
74	1	20.7156	94.54	114.392	66.6418	15.69	97	57.5	166.604	8.8	198	7.5	86	5.7	1.73573	1.7	152	26.2	1.3	201.835	13	0.9	6714	807.662	12.2841	0.414601	1	1	2	2	1	2	1	1	1	1	1	1	2	1	2	1	1	1	2	1	3.61	3.59	1
57	2	27.9328	67.63	157.33	86.17	15.78	98.98	83.6	173	21.2	233	7.4	111	8	0.606889	3	232	68.4	1.3	201.835	13	0.7	1694	84	12.2841	0.29	1	1	1	2	1	1	2	1	2	1	1	1	2	1	1	1	1	1	2	1	2.52	2.65	1
75	2	29.7451	101.13	95.33	51	15.92	95.75	88.5	172.49	6.6	160	12.4	95	4.1	1.33859	2.36873	388.826	80.6	1.3	201.835	11	0.4	350	807.662	12.2841	0.414601	1	2	1	1	1	1	1	1	1	1	2	2	2	1	1	1	1	2	1	1	4.79	2.49	1
52	1	25.7276	96.78	101.58	58.88	15.96	95.87	77	173	14.2	294	13	128	6.3	0.95444	1.5	652	28	1.6	61	16	0.8	168	124	9	0.24	1	1	1	2	1	1	1	1	1	1	2	1	2	1	1	1	2	1	1	1	24.1	5.1	1
26	1	25.188	71.14	109.59	74.23	16.05	99.85	77.5	175.41	7.6	176	10.4	203	6.4	1.48197	2.9	388.826	61.2	1.2	201.835	16	0.5	325	807.662	3	0.414601	1	1	1	1	1	1	1	1	2	1	1	1	2	1	2	1	2	1	1	1	8.18	3.8	1
32	1	35.644	105.65	86.5	49	16.21	99.52	94.25	162.61	16.7	649	9.1	230	7.3	1.41269	1.5	388.826	28.9	1.2	201.835	12	0.6	580.816	807.662	2	0.07	1	1	1	1	1	1	1	1	1	1	1	1	2	1	1	1	2	2	2	1	6.93	6.94	1
79	1	11.9934	81.21	99.11	58.37	16.26	99.16	38	178	9.7	157	12.7	77	4	1.53069	1.1	388.826	34.5	1.1	201.835	21	0.7	580.816	807.662	12.2841	0.414601	1	1	1	2	1	1	1	1	1	1	2	1	2	1	1	1	2	2	1	1	12.89	5.94	1
63	2	38.0963	68.96	124.76	58.4	16.31	96.5	111.15	170.81	14.3	48	8.2	139	5.4	1.28371	5.5	483	53.1	1.2	103	65	1.7	224	237	6	0.17	1	2	2	1	1	1	2	1	1	1	1	2	2	2	2	2	2	2	2	1	26.35	26.44	1
47	1	17.2548	91.63	107.08	60.64	16.32	97.38	48.7	168	10.6	351	7.1	101	5.3	0.958163	1.5	388.826	150	2.7	201.835	59	2.4	580.816	807.662	12.2841	0.414601	1	2	1	1	1	1	1	1	1	1	1	1	1	1	1	1	2	1	1	1	3.56	2.68	1
61	1	22.4632	73.36	114.392	66.6418	16.48	97.55	63.4	168	17.7	378	8.7	136	5.8	1.1356	1.9	388.826	25.4	1.2	201.835	34	0.9	203	42	6	0.28	1	1	1	1	1	2	1	1	1	1	1	1	2	2	2	1	2	2	2	1	11.65	11.79	1
68	1	34.1007	47.5	145	58.46	16.58	96.73	114.2	183	23.7	45	8.8	148	7.3	0.909035	1.3	388.826	88.5	1.5	201.835	11	0.7	580.816	807.662	6	0.11	1	1	2	1	1	2	1	1	2	1	1	2	2	1	1	1	2	1	2	1	3.38	2.16	1
54	2	35.3949	72.04	110.8	81.36	16.6	96.96	105.933	173	12.8	271	7.3	71	7.4	0.428537	0.7	297	28.7	1.4	201.835	64	3	167	807.662	4	0.42	1	1	1	2	1	1	1	1	1	1	1	1	2	1	1	1	2	2	2	1	9.77	9.73	1
78	1	23.2067	82.22	104.5	61.18	16.61	96.39	60.6	161.596	14.3	48	12.1	327	7.4	1.97368	2.5	411	150	1.4	201.835	24	1	366	807.662	12.2841	0.414601	2	1	1	2	1	1	1	1	1	1	2	2	2	1	2	1	1	1	2	1	5.78	3.12	1
68	2	25.3444	116.04	98	58.71	16.72	98.68	69	165	10.9	148	12	208	8.3	1.08611	1.2	388.826	28	1.5	146	24	1	580.816	807.662	12.2841	0.414601	2	1	1	2	1	1	1	1	2	2	1	2	1	1	2	1	2	1	2	2	11.99	6.27	1
50	2	48.2568	81.48	114.392	66.6418	16.93	96.76	136.2	168	18.3	520	9.8	190	4	2.79001	3.2	388.826	31.6	1.9	201.835	29	1.7	115	807.662	12.2841	0.414601	1	2	1	1	1	2	1	1	2	2	2	1	2	1	1	1	1	1	2	1	8.75	2.93	1
73	1	38.415	104.58	107.36	72.64	16.96	94.27	108.5	168.06	6.4	383	8.6	127	5.8	1.06045	1.8	388.826	22.1	1.4	201.835	26	1.3	305	42	12.2841	0.07	1	2	1	1	1	1	1	2	2	1	1	1	2	1	2	1	2	2	1	1	14.47	14.51	1
25	2	25.1073	74.36	96.67	53.21	17.17	99.96	79.55	178	5.4	50	8	128	6.1	0.997118	2.2	769	121.9	1.5	117	57	2.1	412	807.662	12.2841	0.414601	1	1	1	1	1	1	1	1	1	1	2	1	2	1	1	1	2	2	2	1	23.41	14.45	1
47	2	19.6781	84.75	114.392	66.6418	17.25	98.28	65.9	183	7	40	10.1	104	5.4	1.96047	2.3	99	63.7	3.8	201.835	64	3	113	26	12.2841	0.414601	1	1	1	1	1	1	1	1	2	1	2	1	1	1	1	1	2	1	1	1	19.97	4.15	1
41	1	38.3838	94.08	108.75	60	17.31	99.69	104.5	165	9.1	245	10.9	123	5.2	1.19953	1.6	388.826	45.3	1.2	201.835	7	0.5	580.816	807.662	12.2841	0.414601	1	1	1	1	1	1	1	1	1	1	1	1	2	1	1	1	1	2	2	1	3.44	3.45	1
62	2	53.5276	112.18	133.26	80.47	17.38	99.7	128.6	155	8.1	181	9.9	102	6.1	0.794578	1.5	388.826	32.5	1.1	201.835	27	0.9	580.816	807.662	12.2841	0.414601	1	2	1	2	1	1	1	1	2	1	1	1	1	1	2	2	2	1	2	1	4.99	4.98	1
43	2	40.4305	85.67	98.34	54.3	17.43	95	128.1	178	17.3	104	8.8	124	7.6	0.72337	2.36873	388.826	37.3	1.6	201.835	70	7.9	580.816	807.662	12.2841	0.414601	1	2	1	2	1	1	1	1	2	2	1	1	2	1	2	1	1	1	1	1	8.88	3.03	1
73	2	22.1899	78.57	111.67	70.5	17.48	98.11	68.4	175.57	14.1	183	12	150	5.2	1.46284	5.3	1306	85.6	1.5	201.835	57	1.6	1045	62	3	0.414601	1	1	2	2	1	1	1	1	1	1	2	1	2	1	2	1	2	1	2	1	2.98	3.02	1
46	1	21.7181	85.25	114.392	66.6418	17.5	96.4	65	173	17.7	177	9	181	5.7	1.54846	1.7	545	27.5	1	201.835	21	1.3	196	807.662	10	0.32	2	1	1	1	1	2	2	1	1	1	2	1	2	1	2	1	2	1	2	1	5.15	6.06	1
60	2	20.0883	79.89	103	57.5	17.59	96.85	71	188	15.6	175	5.7	107	10.3	0.429874	2.36873	506	46.9	4.9	201.835	44	2.4	997	807.662	12.2841	0.414601	1	1	1	1	1	1	1	2	1	1	1	1	1	1	1	1	1	1	1	1	5.48	5.54	1
58	1	18.7096	109	128.87	76	17.61	92.83	54.3	170.36	16	110	9.6	129	6.2	0.982932	1.7	386	47	1.5	201.835	24	1.5	173	807.662	12.2841	0.414601	1	1	1	1	1	1	2	1	2	1	2	1	1	1	2	1	1	1	2	1	11.24	3.95	1
78	2	21.7994	83.73	114.08	65.4	17.77	99.65	66	174	11.5	201	8.7	107	5.8	0.893454	3.2	667	20.4	1.3	201.835	44	1.5	2316	42	7	0.84	1	1	1	1	1	2	1	1	2	2	1	1	2	1	2	1	2	2	1	1	4.17	5.1	1
71	1	19.5204	56.92	116.22	68.17	17.81	96	45.1	152	5.9	189	9.9	137	7.1	0.872223	0.6	562	26	1.1	113	19	1.1	580.816	807.662	12.2841	0.414601	1	1	1	1	1	1	1	1	2	1	2	1	2	1	2	1	2	2	2	1	8.07	4.32	1
73	2	28.9859	127.47	104.91	63.27	17.86	99.97	74	159.78	12.5	314	9.3	162	7.8	0.914428	2.36873	388.826	32.4	1.1	201.835	10	0.5	580.816	807.662	5	0.22	1	2	1	2	1	1	1	1	1	1	2	1	2	1	1	1	1	2	2	1	10.14	6.14	1
56	2	29.7885	97.07	160	97.5	17.89	97	92.21	175.94	12.8	324	9.8	140	5.3	1.32815	2.36873	388.826	46.2198	1.63062	201.835	8	0.4	580.816	807.662	12.2841	0.414601	1	1	1	1	1	2	1	1	2	1	1	1	1	1	1	1	2	1	2	2	5.77	2.39	1
61	2	41.7785	89.24	93.43	60	18.03	98.93	109.8	162.116	0.1	50	8.4	135	5.8	1.62725	2.2	621	29.5	1.2	296	21	0.8	406	16	12.2841	0.414601	1	1	1	1	1	1	1	1	1	1	1	1	2	2	2	1	2	2	1	1	36.86	3.39	1
43	2	23.975	62.27	109.09	66.55	18.09	98.73	75.4	177.34	15.1	307	13.7	180	5.6	1.57867	2.2	504	31.4	1.6	86	32	1.3	210	28	1	0.414601	1	2	1	1	1	1	1	1	1	1	2	1	2	1	2	1	2	1	2	1	17.98	13.6	1
47	1	17.4473	83.03	142.55	66.83	18.1	96.81	54.1	176.09	31.1	85	10	113	4.1	1.59222	2.1	399	40.3	1.2	201.835	8	0.4	2985	807.662	3	0.414601	1	1	1	1	1	1	1	1	2	1	1	1	2	2	2	1	1	2	2	2	23.77	2.79	1
57	1	44.1478	78.11	114.392	66.6418	18.14	98.44	130	171.6	1.3	93	10	67	7.1	0.426561	2	539	25.1	1.2	201.835	11	0.6	383	807.662	2	0.27	1	2	1	1	1	1	1	1	2	1	1	1	2	1	2	1	2	2	2	2	11.43	3.73	1
78	2	23.9591	87.37	113.17	66.92	18.22	96.23	82	185	28	516	8.2	314	5.8	2.62191	1.8	621	37.1	1.1	201.835	42	1.9	214	13	3	0.414601	1	1	2	2	1	1	1	1	1	1	2	2	2	1	2	1	2	2	1	1	15.61	3.94	1
75	2	28.3168	120.59	111.88	74.44	18.3	94.04	73.4	161	3.8	51	9.9	122	5.8	1.0187	2.36873	38	31.2	1.5	201.835	36	1.1	152	807.662	12.2841	0.414601	1	1	1	1	1	1	1	1	1	1	2	2	1	1	2	1	1	1	1	1	16.88	6.98	1
59	1	19.8049	89.24	68	46	18.32	98.48	62.75	178	18.6	102	15.9	132	5.2	1.6873	2.36873	388.826	46.2	2.9	201.835	19	1.2	580.816	807.662	4	0.01	1	1	1	2	1	2	1	1	1	1	1	1	2	2	1	1	2	2	1	1	3.12	3.12	1
68	2	30.1328	105	107.63	55.13	18.33	94.46	78.2	161.096	12.5	74	7.5	171	6.4	1.24836	1.3	347	34.4	1.4	149	24	1.4	1320	807.662	12.2841	0.18	1	1	1	1	1	1	1	1	1	1	2	1	2	1	2	1	2	2	2	1	5.35	5.29	1
80	2	21.1876	66.17	120.79	68	18.38	96.79	59.8	168	12.5	155	10.3	349	5.4	3.22313	3.4	414	150	1.3	201.835	58	2.1	451	807.662	32	0.71	1	2	2	2	1	2	1	1	2	1	2	1	2	2	2	1	2	1	2	1	22.22	7.26	1
80	1	24.2641	67.4	114.5	62.83	18.4	96.84	71.15	171.24	11.4	321	14.4	153	5.1	1.53507	2.3	635	33.5	2.4	201.835	37	2.1	310	806	6	0.414601	1	1	2	2	1	1	1	1	2	1	1	1	2	2	2	1	1	2	2	2	4.06	4.01	1
71	1	32.5069	84.58	118.31	61.62	18.42	92.83	88.5	165	9.5	262	7.9	216	6.1	1.68264	1.1	388.826	42.5	1.3	201.835	29	1.1	580.816	807.662	12.2841	0.414601	2	1	1	2	1	1	1	1	2	1	2	1	2	1	2	1	1	2	1	1	4.39	5.39	1
30	1	25.0617	92.74	109.7	67.22	18.61	96.83	81.2	180	33.6	202	11.1	195	10.3	0.783416	3.6	388.826	37.7	1.3	201.835	10	0.6	580.816	807.662	12.2841	0.414601	1	2	1	1	1	1	1	1	1	1	1	1	2	1	1	1	2	1	2	1	9.96	9	1
73	1	21.4935	90.15	111.32	45.2	18.78	94.7	68.1	178	19.2	286	11.4	256	5.3	2.42861	8.4	388.826	37.3	1.3	176	57	8.1	308	143	5	0.39	1	1	2	1	1	2	1	2	2	1	1	1	2	1	2	1	1	1	1	1	7.06	4.88	1
52	1	28.0257	123.83	116.73	85.4	18.83	97.1	76.3	165	14.3	143	8.8	116	5.8	0.968604	5.5	388.826	38	4.8	201.835	7	0.5	222	807.662	12.2841	0.414601	1	1	1	2	1	1	1	1	2	1	2	2	2	2	2	1	2	1	1	1	19.15	18.15	1
38	1	41.057	86.21	112.12	63.15	18.89	98.57	110.4	163.98	19.5	413	9.8	89	6.4	0.64973	1	388.826	29.7	1.3	201.835	68	7.6	159	807.662	12.2841	0.414601	1	2	1	1	1	1	1	1	2	1	2	1	2	1	1	1	1	1	2	1	3.34	3.34	1
65	2	29.2388	77.29	123.32	72.82	19.17	96.96	84.5	170	17.6	439	9.1	161	7.1	1.02502	1.5	388.826	26.1	1.2	201.835	8	0.3	247	32	2	0.414601	1	1	2	1	1	1	1	1	2	1	2	1	2	1	1	1	2	1	2	2	2.91	2.46	1
62	1	17.2627	126.29	183	103	19.27	95.96	47.3	165.53	19.4	24	8.6	335	4.8	3.67889	5	213	38.9	1.3	153	81	3.1	311	807.662	12.2841	0.414601	1	1	1	1	1	1	1	1	1	1	2	1	2	2	2	2	2	2	2	1	13.18	12.84	1
65	1	36.9634	97.28	108	73	19.31	98.85	110.5	172.9	6.3	161	11.1	96	5.6	0.841958	5.3	186	86.3	3.8	201.835	16	0.7	281	45	3	0.1	1	1	1	2	1	1	1	1	1	1	1	2	2	1	2	1	2	2	1	1	2.57	2.65	1
46	1	42.2477	110.64	121.68	56.92	19.4	97.68	101.5	155	6.4	84	11.1	188	6.7	1.5913	3.2	388.826	45	2.3	201.835	101	3.6	461	807.662	2	0.414601	1	1	1	1	1	1	1	1	2	1	1	1	2	1	2	1	2	1	2	1	5.88	5.95	1
57	1	27.5482	75.24	104.06	47.53	19.41	97.7	75	165	18	134	7.7	112	5.6	0.982284	3	458	38	1.8	227	40	4.5	492	75	2	0.26	1	1	1	2	1	1	1	1	1	1	2	1	2	1	1	1	2	1	2	1	19.8	2.05	1
69	1	34.4291	79.81	114.392	66.6418	19.42	96.52	99.5	170	9.5	106	10.7	273	9.5	1.20823	1.1	388.826	28.4	1.4	109	13	1.1	580.816	807.662	12.2841	0.08	1	2	1	1	1	1	1	1	1	1	1	1	2	1	1	1	1	1	1	1	14.67	6.21	1
54	1	19.4691	90.13	118.92	72.67	19.46	98.13	65.2	183	1.5	183	10.6	162	6.4	1.18265	2.6	388.826	40.4	1	63	38	0.9	580.816	807.662	12.2841	0.414601	1	2	1	1	1	1	1	1	2	1	1	1	2	1	2	1	1	2	2	1	22.5	22.57	1
35	2	24.818	53.54	118.05	61.24	19.54	93.48	76	174.994	13.2434	222.243	10.5735	100	5.2	0.975229	2.36873	388.826	46.2198	1.63062	201.835	25.4697	1.40227	580.816	807.662	12.2841	0.414601	2	2	1	1	1	1	1	1	1	1	1	2	2	1	1	1	1	1	1	1	2.45	2.56	1
68	2	26.8274	88.14	110.91	65.22	19.57	92.96	85	178	0.9	22	8	163	5.4	1.50536	8.7	156	44.9	1.6	201.835	57	3.9	769	807.662	12.2841	0.414601	2	2	1	2	1	1	1	1	1	1	1	1	1	1	1	2	1	2	1	1	18.88	2.03	1
62	2	32.8966	71.14	129.46	73.38	19.64	96.14	82.9	158.746	5.4	112	12.6	177	5.2	1.72616	2.36873	388.826	25.2	1.1	201.835	18	1.1	580.816	807.662	12.2841	0.414601	1	1	1	2	1	1	1	1	1	1	2	2	2	1	1	1	1	1	1	1	4.64	3.58	1
78	2	29.3828	74.04	93.79	57.71	19.65	96.19	98.4	183	8.5	135	6.2	238	5.9	1.9408	3.4	204	47.6	1.8	148	13	0.5	166	86	5	0.15	1	1	2	2	1	1	1	1	1	1	2	1	2	1	2	1	2	1	2	1	12.32	12.27	1
76	1	15.7422	105.88	128.61	65.09	19.77	94.54	42.4	164.116	8.6	114	7.1	139	5.5	1.25056	3	532	50.1	1	2143	48	5.3	1611	8784	115	0.414601	1	1	2	1	1	1	1	1	1	1	2	2	2	2	2	1	1	1	1	1	19.54	19.64	1
78	1	17.8506	114.72	106.21	68.64	19.79	94.52	44	157	7.9	172	8.5	123	4.2	1.66576	11.3	114	60.4	1.6	201.835	14	1.1	274	807.662	2	0.414601	1	1	1	1	1	1	1	1	1	1	2	1	2	1	2	1	2	1	2	1	8	7.97	1
59	1	19.1062	93.75	164.64	94.34	19.88	95.79	59.5	176.47	19.6	352	10.7	156	5.7	1.33459	2	392	58.7	1.6	82	18	1	557	28	1	0.414601	1	1	2	1	1	2	1	1	1	1	1	1	2	1	2	2	2	1	1	1	8.13	7.24	1
67	2	19.5717	106.29	147	83	19.89	98.29	52	163	3.6	208	10.6	109	6.2	0.830539	1.9	388.826	31.9	1.8	201.835	60	2.9	367	807.662	12.2841	0.414601	1	1	2	1	1	1	1	1	1	1	1	1	2	2	2	2	2	1	2	1	7.49	7.48	1
26	2	84.3398	134.85	101	64.45	19.95	96.56	230.25	165.228	7.7	345	8.6	152	9.5	1.67272	1.8	388.826	36	3.9	201.835	14	0.8	132	807.662	12.2841	0.414601	1	1	1	1	1	2	1	1	1	1	1	1	2	2	1	1	2	1	1	1	13.48	2.59	1
69	1	20.7518	104.79	119	85.22	20.03	94.52	65.75	178	17.3	245	7	79	4.3	1.02985	1.8	723	61.2	1.6	201.835	26	0.7	354	17	1	0.04	1	2	1	1	1	1	1	2	2	1	2	2	2	1	2	1	2	1	2	2	13.2	13.16	1
77	1	17.0504	102.13	116.48	53.64	20.08	96.69	57.1	183	18.4	384	8.8	114	7.9	0.633228	1.1	388.826	27.8	1.2	201.835	40	3.8	580.816	807.662	10	0.03	1	2	1	2	1	1	1	1	1	1	1	1	2	1	1	1	1	1	1	1	4.15	4.25	1
60	1	26.8131	89.64	136.29	96.63	20.2	95.88	70	161.576	8.5	51	10.4	113	6.3	0.842592	5.3	68	84.6	2.2	201.835	13	0.5	229	169	1	0.45	1	2	1	1	1	1	2	1	1	1	2	1	2	2	2	1	2	1	2	1	26.31	26.17	1
62	1	21.6816	104.67	122.21	74.47	20.22	94.42	66.4	175	15.4	266	11.8	202	5.7	1.72812	4.7	775	54.7	6.6	201.835	57	9.4	1340	224	16	0.53	1	2	1	1	1	2	1	1	1	1	2	1	2	1	2	1	1	1	2	1	3.58	4.61	1
55	1	17.7306	86.27	109.56	58.24	20.27	98.78	54.3	175	21.7	175	13.2	151	6.3	1.12594	2.8	388.826	36.1	1.5	201.835	28	1.5	87	807.662	12.2841	0.414601	1	1	1	1	1	1	1	1	1	1	2	1	2	1	2	1	2	1	1	1	5.3	5.35	1
26	1	24.0776	105.92	133.04	78.92	20.31	97.77	85.1	188	5.3	245	8	111	4.6	1.30098	2.1	388.826	46.2198	1.63062	201.835	18	0.6	384	807.662	12.2841	0.414601	1	1	1	1	1	1	1	1	1	1	1	1	2	2	1	2	2	1	1	1	3.88	3.05	1
62	2	27.2247	67.87	93.8	63.2	20.39	93.89	62.9	152	28.3	183	10.9	113	5.2	1.10201	1.6	388.826	48.6	4.3	201.835	71	11.3	357	956	16	0.13	1	1	1	2	1	1	1	1	1	1	1	1	1	1	2	1	1	1	1	1	7	5.08	1
76	1	15.7943	100.95	95.31	57.31	20.41	97.92	43	165	18.4	262	11.3	83	5.4	0.766531	1.2	388.826	31	1.9	201.835	16	0.9	754	86	12.2841	0.06	1	1	1	1	1	1	1	2	1	1	1	2	2	1	2	1	2	1	1	1	3.3	3.33	1
70	1	46.0562	70.46	114.38	52.17	20.42	98.77	122.367	163	9.3	84	8.9	93	5.4	0.858884	2.36873	388.826	25	1.4	201.835	7	0.4	331	807.662	12.2841	0.414601	1	1	1	2	1	2	1	1	1	1	1	2	1	1	1	1	2	1	1	1	6.43	5.84	1
66	1	29.3878	110.95	100.55	72.68	20.45	95.27	90	175	11.9	72	11.3	126	6	1.00398	1.3	388.826	27	2.2	90	15	0.6	410	807.662	12.2841	0.414601	2	1	1	2	1	2	1	1	1	1	2	1	1	1	2	1	2	2	2	1	13.13	13.26	1
79	2	26.1111	66.04	114.392	66.6418	20.65	95.88	84.6	180	6.6	12	9.2	147	5.8	1.22745	1.5	387	32.1	2	192	45	0.9	258	807.662	12.2841	0.414601	1	1	2	1	1	1	1	1	1	1	1	1	2	1	2	1	2	2	1	1	26.67	4.74	1
66	1	39.1274	104.72	101.22	58.34	21.03	95.13	90.4	152	16.2	396	8.3	95	4.2	1.28657	0.9	300	58.6	1.2	201.835	55	1.3	2410	107	1	0.414601	2	1	1	2	1	2	2	1	1	1	2	2	2	1	2	1	2	1	2	1	11.41	11.48	1
45	1	32.5878	70.46	114.392	66.6418	21.07	97.63	99.8	175	6.4	186	13.1	114	5.2	1.11176	1.6	388.826	23.8	1.2	201.835	26	1.1	284	184	2	0.414601	1	1	1	1	1	1	1	1	1	1	1	1	2	1	1	1	2	1	2	1	9.87	5.51	1
71	2	18.8719	92.3	103.73	62.12	21.4	96.37	63.2	183	15.8	141	8.9	417	6.2	3.17738	12	72	64.9	1.9	97	72	12.8	10520	532	5	0.19	2	1	2	1	1	2	1	2	2	1	1	2	2	1	2	1	1	1	2	1	9.01	9.09	1
66	2	33.415	84.08	124.13	69.88	21.63	93.76	102.333	175	7.4	174	8.8	149	5.6	1.30679	0.8	957	29.4	1.1	201.835	25	1.4	167	18	7	0.27	1	1	1	2	1	1	1	1	2	1	2	2	2	2	1	1	2	2	2	1	6.92	7.02	1
64	2	33.3467	102.11	118.28	64.56	21.78	97.81	98	171.43	34	291	10	86	7.1	1.54753	1.5	845	69.1	2.6	201.835	54	1.2	383	807.662	2	0.92	1	1	1	2	1	1	1	1	2	1	1	1	2	1	2	1	2	2	2	1	15.19	6.73	1
50	2	71.0727	67.5	115.75	62.75	21.88	95.46	205.4	170	9.6	115	10.9	128	6.4	0.934443	3.6	207	27	1.3	201.835	21	0.5	548	807.662	12.2841	0.414601	1	1	1	2	1	1	1	1	1	1	1	1	2	1	1	1	1	2	1	1	20.87	9.4	1
73	2	43.4948	85.72	120.67	65.67	21.88	96.92	125.7	170	6.2	293	8.8	98	4.2	1.32719	0.9	388.826	57.2	1.3	87	9	0.9	580.816	28	2	0.414601	1	1	1	1	1	2	1	1	2	2	1	1	2	1	2	1	2	2	2	1	18.81	12.76	1
73	2	35.5341	62.04	115.89	71.17	22	95.2	119	183	21.6	277	8	113	5.7	0.966721	2.8	388.826	34.2	2.5	201.835	47	1.5	580.816	807.662	12.2841	0.414601	1	1	2	1	1	2	1	1	2	1	1	2	2	1	2	1	2	2	2	1	8.49	6.92	1
74	1	22.9936	97.46	130.25	75.08	22	97.42	62.6	165	7.9	209	11.8	120	6.1	0.934798	2.8	388.826	29.7	1.3	201.835	8	1.2	580.816	807.662	12.2841	0.414601	1	1	1	1	1	1	1	1	1	1	2	1	2	1	2	1	2	2	2	1	18.49	8.52	1
77	1	20.7612	81.25	105.22	59	22.08	97.42	60	170	26.6	289	14	276	7.8	1.55791	2.2	388.826	31.8	1.1	99	19	0.9	580.816	555	21	0.64	1	2	1	2	1	1	1	1	2	1	1	2	2	1	2	1	1	1	2	1	2.69	2.78	1
59	1	61.2	72.3	114.25	72.95	22.09	91.61	137.7	150	19.8	170	12.4	117	4.6	1.37131	1.6	300	38.9	3.7	201.835	22	0.5	478	33	3	0.414601	1	1	1	2	1	1	1	1	1	1	2	2	2	1	1	1	2	2	2	1	11.72	5.73	1
73	1	42.8821	72.67	116	74	22.11	96.33	105.7	157	10.5	229	9.3	139	7.6	0.810874	0.9	388.826	29	1.3	201.835	25	1.8	311	807.662	12.2841	0.414601	1	2	2	1	1	2	1	1	2	2	1	1	1	1	1	1	2	1	2	2	11.56	3.1	1
63	1	23.1044	86.24	111.9	63.5	22.13	95.08	71	175.3	12	178	11	116	5.2	1.13127	0.8	388.826	22.4	1.2	201.835	22	0.5	710	807.662	3	0.06	1	2	1	1	1	1	1	1	1	1	1	1	2	1	1	1	2	2	1	1	28.48	3.53	1
67	2	23.978	89.29	133.42	88.83	22.13	92.76	80.3	183	11.6	206	10.3	126	6.7	0.865444	3.3	726	57.8	1.1	201.835	21	1.1	310	111	7	0.16	2	1	1	1	1	1	1	1	1	1	2	1	2	1	2	1	2	2	1	1	12.83	12.89	1
71	1	25.5469	96.92	103.47	50.53	22.13	93.29	65.4	160	21.1	204	10.1	353	5.4	3.26007	2.7	388.826	57.8	1.5	201.835	81	3.4	580.816	807.662	12.2841	0.414601	1	1	1	1	1	1	2	1	1	1	1	1	2	1	2	1	1	1	1	1	3.89	3.94	1
62	2	33.9813	101.48	113.72	86.2	22.16	93.62	99.9	171.46	8	214	9.9	99	6.8	0.666846	5.9	388.826	44.8	2.4	201.835	40	3.5	1660	1478	44	1.71	1	1	1	2	1	1	2	1	2	2	2	1	2	1	2	1	1	1	2	2	2.71	2.77	1
72	2	34.6618	112.83	107.38	63.47	22.17	93.26	94.3667	165	9.9	152	8.7	112	4.8	1.42996	1.3	225	29.4	1.5	134	36	1.6	273	807.662	12.2841	0.414601	1	1	1	2	1	2	1	1	2	1	1	1	2	2	2	1	2	2	2	1	26.99	27.08	1
53	2	38.2393	110.08	161.16	109.8	22.19	94.23	103.2	164.28	14	154	6.8	183	4.2	2.47833	3.5	402	93.1	1.6	201.835	15	1	350	807.662	12.2841	0.414601	1	1	1	2	1	1	1	1	1	1	1	1	2	1	1	1	2	2	1	1	7.37	4.41	1
78	1	32.1051	97.36	104.71	62.42	22.33	90.92	85.3	163	11.8	34	12.7	126	5.8	1.0521	2.4	98	45.3	2.1	66	33	1.2	493	807.662	12.2841	0.414601	1	1	2	2	1	2	1	1	1	1	1	1	2	1	2	1	2	2	2	1	17.79	14.09	1
56	2	28.9815	75.35	120.74	71.32	22.38	96.7	93.9	180	6.7	300	13.2	149	4.1	2.09948	2.36873	388.826	31.4	1.1	201.835	14	0.9	580.816	807.662	12.2841	0.414601	1	1	1	2	1	1	1	1	1	1	1	2	2	1	1	1	1	2	1	1	6.18	3.13	1
73	2	44.8341	89.35	105.5	55.9	22.38	96.46	120	163.601	17.7	151	10	172	5.7	1.47147	1.3	162	33.9	1.5	201.835	19	0.8	580.816	807.662	3	0.03	1	1	2	1	1	2	2	2	2	1	1	1	2	1	2	1	2	2	2	1	6.88	6.81	1
57	1	17.5419	101.65	103.77	57.67	22.42	139.32	62	188	13.2434	222.243	10.5735	174	6	1.38645	2.4	392	20.4	1.4	82	36	0.9	595	5783	47	0.01	1	1	1	2	1	2	1	2	2	1	1	2	2	2	2	1	2	2	1	1	20.7	9.61	1
55	2	59.6265	90	157.5	76.82	22.57	94.5	160	163.81	17.9	336	11.9	297	6.2	2.26303	2.8	408	32.7	2.6	201.835	42	4.4	252	35	6	0.26	1	1	2	2	1	2	1	1	2	1	2	1	2	2	2	2	1	2	2	1	6.81	6.91	1
51	2	51.4558	114.72	119.52	76.44	22.64	96.2	126.833	157	9.4	325	12.1	113	6	0.900398	1	388.826	30.8	1.3	201.835	15	0.9	150	807.662	12.2841	0.02	2	1	1	1	1	1	1	1	1	1	1	2	2	2	2	1	1	1	2	1	11.54	4.14	1
40	2	40.0949	99.97	138	64.67	22.72	98.38	120	173	9.3	196	7.7	176	7.8	0.993452	2.9	388.826	129	1.6	201.835	36	1.1	354	807.662	1	0.02	2	1	2	2	1	2	1	1	2	1	2	2	2	1	1	2	2	1	2	1	12.7	2.98	1
62	1	40.9042	79.44	114.392	66.6418	22.77	94.92	108.6	162.941	22.4	284	9.8	170	5.3	1.61275	11.6	388.826	41	2.2	201.835	27	1.9	580.816	496	49	1.08	2	1	2	2	1	2	1	1	1	1	2	1	1	1	2	1	1	1	1	1	3.29	3.31	1
65	1	15.3972	111	148.5	92.96	22.77	97.35	48.5	177.48	23.8	337	9.6	408	6.3	3.04228	4.2	177	150	2.1	86	14	1	645	197	11	0.46	1	2	1	1	1	1	2	1	2	1	1	1	2	2	2	2	2	1	1	1	5.67	5.62	1
50	2	30.8545	111.88	108.72	69.04	22.77	92.74	93.8	174.358	7	109	11.2	344	5.5	3.09492	0.8	388.826	20.4	1.1	201.835	38	2.2	544	120	7	0.11	1	2	1	1	1	1	1	1	1	1	1	1	2	1	2	1	2	2	2	1	14.1	14.1	1
76	2	30.2734	99.52	98.68	64.8	23.12	97.68	77.5	160	8.7	94	13.4	91	5.2	0.887459	10.9	225	79.6	2.7	201.835	44	8.7	570	261	12	0.67	1	1	2	1	1	1	1	1	2	1	2	1	2	1	2	1	2	1	2	1	2.11	2.32	1
28	2	31.4151	125.08	112.14	76.59	23.16	96.92	83.4667	163	3.1	109	8.1	98	5.6	0.859498	8.2	311	29.1	1.1	201.835	10	1.1	413	496	10	0.32	1	1	1	1	1	1	1	1	1	1	1	1	2	1	2	1	2	1	2	1	9.25	6.72	1
59	2	20.851	119.62	128.29	83.71	23.24	99.61	62.6	173.27	7	265	7.1	118	4.3	1.53826	2.36873	388.826	118.5	1.5	201.835	14	0.4	580.816	807.662	12.2841	0.414601	1	1	1	1	1	1	1	1	1	1	2	1	2	1	1	1	2	1	2	1	4.2	5.21	1
72	2	22.6443	107.08	129.14	81.71	23.27	95.7	77.5	185	10.6	190	9.7	146	7.6	0.851709	1.3	388.826	37.6	3.3	201.835	77	3.1	580.816	807.662	12.2841	0.414601	1	1	2	2	1	2	1	1	2	1	1	1	2	2	2	1	2	1	1	1	17.8	12.22	1
68	2	23.0047	102.74	110	64.5	23.44	96.57	60.3	161.901	9.8	430	9.1	74	4	1.08664	2.7	388.826	36.5	3.3	201.835	28	1.3	580.816	807.662	12.2841	0.414601	1	1	1	2	1	1	1	1	1	1	2	1	2	1	2	1	2	1	1	1	4.8	3.75	1
72	1	33.9546	114.84	116.08	78.68	23.58	97.23	95.8333	168	10.4	295	8.5	88	13.4	0.260447	1	388.826	55.9	1.2	201.835	55	2.3	144	807.662	12.2841	0.414601	1	1	2	1	1	2	1	1	1	1	1	1	2	2	1	1	1	1	2	1	9.98	2.85	1
55	1	33.7134	110.23	114.392	66.6418	23.77	99.17	103.2	174.96	10	344	9.1	230	6.9	1.51986	1.2	388.826	25.6	1.3	201.835	28	1.1	204	146	10	0.14	1	1	1	1	1	1	1	2	2	2	2	1	2	1	2	1	2	1	2	2	6.03	6.07	1
52	1	29.3023	110.73	120.5	80	23.79	99.62	67.7	152	7.2	61	7.7	96	5.2	0.93622	3.2	197	53.8	1.7	11	24	0.6	313	807.662	5	0.08	1	2	1	1	1	2	2	1	2	1	2	1	2	1	2	1	1	2	2	1	11.39	11.45	1
79	2	35.3402	96.64	129.76	69.8	23.92	94.12	81.65	152	11.4	153	16.5	148	5.9	1.20688	2.9	472	150	1.3	201.835	23	1.2	381	114	6	0.03	1	1	1	1	1	1	1	2	1	1	1	2	2	1	2	1	2	1	2	1	10.07	10.18	1
63	1	26.2976	120.46	101.08	68	23.96	96.08	76	170	13.2434	222.243	10.5735	120	5.3	1.13841	2.36873	388.826	46.2198	1.63062	201.835	25.4697	1.40227	580.816	807.662	12.2841	0.414601	1	1	1	1	1	2	1	1	2	1	1	1	1	1	1	1	1	1	1	1	3.26	3.41	1
78	2	29.139	69.88	119.08	65.52	24	99	78	163.61	11.1	83	10.8	147	4.7	1.66686	2	193	35.4	2.4	201.835	56	0.9	632	78	2	0.11	1	1	1	1	1	2	2	1	1	1	1	2	2	2	2	1	2	1	1	1	14.19	14.4	1
73	1	21.2733	95.41	97.04	67	24.04	94.78	63.1	172.226	0.6	72	6.9	185	7.4	1.11661	1.7	977	25.4	1.7	190	55	2.4	290	347	29	0.48	2	2	1	1	1	1	1	1	2	1	1	1	2	1	2	1	2	1	1	1	5.61	2.51	1
67	1	16.8858	120.72	127.04	85.96	24.04	96.88	48.8	170	10.4	197	9.9	96	4	1.40969	1.2	388.826	35.8	1.6	76	16	0.3	183	38	12.2841	0.414601	1	1	1	1	1	2	1	1	2	1	1	1	2	1	2	1	2	2	2	1	8.8	8.86	1
61	2	28.3446	91.33	122.75	81	24.08	95.21	78.05	165.94	6.1	368	11.7	110	5	1.53636	0.9	388.826	31.2	1.3	201.835	13	0.8	191	807.662	12.2841	0.414601	2	1	2	1	1	2	1	1	2	1	2	1	2	2	1	1	2	2	1	1	4.88	2.87	1
63	2	38.5683	121.32	105.5	70.93	24.14	93.54	132	185	9.9	82	13.5	90	4.1	1.26814	1.8	169	39	1.9	201.835	68	1.4	471	807.662	6	0.02	2	2	1	1	1	1	1	1	2	1	2	1	2	1	2	1	2	2	2	1	5.97	6.15	1
29	1	32.4	95.87	114.392	66.6418	24.27	95	94	170.33	15.8	166	14.9	323	10.3	1.69766	3.2	682	150	1.3	114	23	1.6	251	135	6	0.02	1	1	1	2	1	1	1	1	2	1	1	2	2	2	1	1	2	1	1	1	24.54	3.31	1
56	2	42.3529	90.7	103.62	61	24.33	97.86	122.4	170	10	285	10.8	373	5.2	3.6376	2.6	316	150	1.3	201.835	21	0.9	424	807.662	1	0.414601	1	1	1	2	1	1	1	1	1	1	1	1	2	1	1	1	2	1	1	1	5.29	3.09	1
72	2	41.7853	113.5	114.63	68.71	24.5	95.23	110	162.25	18.1	238	11.8	278	5.7	2.3783	3	269	150	7.8	201.835	20	1	580.816	168	4	0.02	1	1	2	1	1	2	1	1	2	1	2	1	2	1	2	1	1	2	2	1	1.97	2.02	1
76	1	40.0281	83.71	105.32	60.44	24.65	94.24	119.8	173	27.4	91	9.4	104	4.2	1.40845	1.7	388.826	27.7	1.5	201.835	20	0.9	580.816	807.662	12.2841	0.414601	1	1	1	1	1	1	1	1	1	1	2	1	1	1	1	1	1	1	2	1	6.86	2.19	1
78	1	16.8206	88.33	120.57	69.87	24.93	93.54	52.4	176.5	13.3	21	11.9	104	4.4	1.30686	3.2	129	34	1.3	201.835	213	7.4	469	1345	37	0.23	1	1	1	1	1	2	1	2	2	1	1	1	2	1	2	1	2	2	2	2	3.54	3.64	1
61	1	25.7543	89.93	150	72.33	25	96.04	81.6	178	18.5	232	11.4	185	5.6	1.62252	2.6	381	30.5	1.2	201.835	21	1.3	580.816	646	18	0.01	1	1	2	1	1	2	1	1	1	1	2	1	2	1	2	1	2	1	2	1	6.95	7.07	1
50	1	18.2695	101.32	117.5	47.83	25.38	95.43	58.4	178.79	15.9	307	9.9	137	8	0.749043	2.9	388.826	44.7	4.1	201.835	27	1.1	4992	807.662	12.2841	0.414601	1	1	1	1	1	1	1	1	1	1	1	1	1	1	2	1	1	1	1	1	2.78	3.27	1
71	2	34.5541	102.48	135.73	71	25.61	94.16	93.8	164.76	11.5	260	14.2	335	8.2	1.77587	1.3	388.826	28.1	1.1	201.835	15	0.8	580.816	746	2	0.414601	1	1	2	2	1	2	2	1	2	1	1	2	2	1	2	1	2	1	1	1	8.92	8.34	1
50	2	25.2493	94.73	97.5	66	25.82	97.71	80	178	4.2	135	7.2	142	7.4	0.857074	2	388.826	46.2198	1.63062	2538	14	0.6	580.816	807.662	12.2841	0.414601	2	1	1	1	1	1	1	1	1	1	2	1	2	1	1	1	1	1	1	1	2.14	2.29	1
22	2	30.8018	104.96	119.96	71	25.85	96.27	95	175.62	32.3	340	10.8	101	8.6	1.5047	3.8	388.826	36.8	1.2	201.835	45	3.6	580.816	807.662	12.2841	0.414601	1	1	1	1	1	1	1	1	1	1	1	1	2	1	1	1	1	2	2	1	2.51	2.23	1
80	1	18.4953	99.31	114.392	66.6418	26.05	96.32	63.3	185	11.1	401	9.5	132	5.6	1.15769	2.36873	388.826	27.9	1.2	201.835	14	0.5	580.816	807.662	12.2841	0.414601	1	1	1	1	1	1	1	1	1	1	1	1	2	1	1	1	2	2	1	1	11.86	3.91	1
78	2	27.3909	110	137.58	94.67	26.08	93.64	71	161	20.9	156	14	281	6.8	1.89277	2	970	70.6	1.4	112	56	1.3	391	807.662	5	0.2	2	1	1	1	1	2	2	2	2	1	2	2	2	1	2	1	2	2	1	1	3.85	3.97	1
71	1	26.5072	116.4	104.49	64.98	26.17	99.15	79.3333	173	4.8	74	10.2	96	5.5	1.8637	2.36873	388.826	42.8	1.5	201.835	14	0.5	580.816	807.662	12.2841	0.414601	1	1	1	1	1	1	1	1	1	1	1	1	1	1	1	1	1	1	1	1	3.99	4	1
55	1	17.9097	93.08	120.23	70.05	26.32	93.88	63.3	188	9.9	399	7.7	104	7.3	0.638781	1.4	264	26.9	1.1	201.835	29	1.2	240	94	2	0.03	1	1	2	1	1	1	1	1	1	1	2	1	2	1	2	1	2	2	1	1	12.92	6.66	1
57	1	18.5689	108.84	113.79	60.34	26.46	93.74	55.8	173.35	16.9	117	12.2	201	6.8	1.3539	3.6	388.826	57.4	2.3	201.835	55	2.7	595	440	12	0.28	1	1	1	1	1	1	1	1	1	1	1	1	2	1	2	1	2	1	1	1	6.85	6.95	1
77	1	29.5191	92.14	104.56	59.72	26.79	93.86	88.45	173.1	5.1	135	8.4	80	4.2	1.08342	3.8	220	78.2	2.7	201.835	56	0.7	3380	807.662	16	0.2	1	1	2	1	1	2	1	1	2	1	2	1	2	1	2	1	1	1	2	1	9.54	9.27	1
72	1	66.3992	106.16	150.24	85.96	27.88	98.48	177.5	163.5	13.9	296	12	110	7.3	0.675634	2.36873	388.826	75.1	1.5	108	28	1.3	258	807.662	12.2841	0.414601	1	1	2	2	1	2	1	2	2	1	2	2	2	1	2	1	1	1	2	1	18.21	2.95	1
47	2	29.0514	75.83	119.38	70.96	28	94.79	87.3	173.35	11.4	43	12.1	226	8.3	1.1801	1.6	388.826	30.1	1.2	673	94	10.9	380	495	28	0.38	2	1	1	2	1	1	1	1	1	1	2	1	2	1	2	1	2	2	2	1	11.08	11.19	1
37	1	18.292	102	128.81	71.76	28.06	93.23	49.8	165	22.4	158	10.6	110	6.2	0.838159	1.2	597	150	4	201.835	144	4.5	200	138	12.2841	0.414601	1	1	1	1	1	1	1	1	1	1	2	1	2	2	2	1	2	1	1	1	12.95	9.07	1
28	1	29.9421	83.58	109.96	68.79	28.12	92.96	91.3	174.62	21.1	283	9.8	99	6.2	0.754343	2.6	388.826	30.8	1.6	227	14	0.5	1343	807.662	8	0.16	1	1	1	1	1	1	1	1	1	1	2	1	2	1	1	1	2	1	2	1	8.85	8.56	1
73	1	50.4987	133.58	140.41	86.45	28.46	97.67	160	178	9.6	153	8.3	187	9.7	0.807113	2.36873	388.826	35.1	3.1	201.835	16	0.9	580.816	807.662	12.2841	0.414601	1	2	1	2	1	1	1	1	1	1	1	2	2	2	1	1	1	2	2	1	4.65	4.75	1
71	1	41.4016	95.26	114.27	75.32	28.48	97	110	163	10.6	60	12.5	116	6.1	0.903638	1.2	421	38.5	1.3	201.835	76	1	456	16	3	0.84	1	1	1	2	1	2	1	1	2	1	2	2	2	1	2	1	1	1	1	1	4.38	5.38	1
59	2	18	120.86	96	50	28.65	96.3	68	157	26.4	133	8.5	83	6.7	0.570094	1.8	388.826	38.6	1.7	201.835	14	0.5	261	807.662	12.2841	0.414601	2	1	1	2	1	2	1	1	2	1	2	1	2	1	2	1	1	2	2	1	23.63	2.44	1
55	1	16.1038	120.6	109.04	62.7	28.76	94.09	47.1	171.02	35.1	196	10.3	315	7.8	1.77805	4.1	99	150	2.3	201.835	14	1	581	48	12.2841	0.414601	1	1	1	1	1	1	1	1	1	1	1	1	2	1	2	1	2	1	1	1	19.71	2.86	1
76	2	37.8022	126.66	114.392	66.6418	28.87	95	114.7	174.19	9.6	237	13.5	113	5.1	1.53374	1.3	388.826	150	1.2	159	27	2.1	785	214	2	0.414601	1	1	2	2	1	1	2	1	2	1	2	2	2	2	2	1	2	1	2	2	2.55	2.67	1
65	1	23.045	95.12	134.36	76.4	29.04	95.36	66.6	170	6.1	171	6.6	101	5.5	0.908682	1.2	388.826	30.2	1.5	201.835	15	0.3	580.816	807.662	12.2841	0.414601	1	2	1	1	1	2	1	1	2	1	1	1	1	1	1	1	1	1	1	1	5.92	2.58	1
62	1	23.6459	110.69	125.8	64.12	29.16	93.24	70.5	172.67	32.4	401	10	91	7	0.590143	1.4	388.826	32.5	1.2	201.835	31	1	580.816	807.662	12.2841	0.05	2	1	1	1	1	1	1	1	2	1	2	1	2	1	2	1	2	1	1	1	12.27	7.14	1
44	1	28.0268	133.85	121.96	90.67	31.3	94.52	88.8	178	19.8	400	12	102	4.2	1.38137	1.5	744	28.9	1.1	201.835	9	0.5	580.816	24	2	0.414601	1	2	1	2	1	1	1	1	2	2	1	2	2	2	1	1	2	1	2	1	17.61	3.82	1
60	1	39.4449	108.27	128.2	69.32	31.77	92.42	120.8	175	12.6	178	10.9	131	4.2	1.77411	1.4	388.826	35.4	1.2	201.835	19	1.1	1476	807.662	23	0.77	1	1	1	2	1	1	1	1	1	1	2	1	2	1	1	1	1	2	1	1	14.21	2.94	1
39	2	28.5331	107.92	104.56	43.72	32.56	96.28	86	173.61	19.2	262	14.9	122	5.4	1.12671	0.8	594	32.1	1	127	14	0.9	580.816	1671	5	0.05	2	2	1	1	1	1	1	1	2	1	1	1	2	1	1	1	2	1	1	1	13.26	13.21	1
67	2	35.3618	121.32	105.79	58.63	38.05	91.68	81.7	152	9.6	412	8.5	273	8.6	1.36418	1.4	388.826	26.3	1.7	201.835	59	1.4	388	807.662	6	0.07	2	2	1	1	1	1	1	1	1	2	1	2	1	1	2	1	2	1	1	1	13.96	3.04	1
77	1	25.1946	98	114.392	66.6418	28	92	74.6	172.074	3.4	284	9.7	177	6	1.41036	1.2	539	42.7	1.5	201.835	6	0.4	221	807.662	1	0.414601	1	1	1	2	1	1	1	1	1	1	1	2	2	1	2	1	1	2	2	1	8.18	7.19	1
61	1	43.5855	73.16	131.32	59.64	9.88	97.88	100.7	152	8.8	325	9.4	98	7.8	0.553172	2.36873	388.826	21.4	1.5	201.835	31	7.4	284	807.662	2	0.11	1	2	1	2	1	1	1	1	2	1	1	1	2	2	1	1	2	1	1	1	4.36	2.26	0
78	1	12.6967	107.58	98.81	60.62	11.24	93.68	39.45	176.27	7.6	245	11.2	114	7.1	0.725791	2.36873	388.826	34.4	2.9	201.835	23	1.5	580.816	24	2	0.01	1	1	2	1	1	2	1	1	1	1	1	1	2	1	2	1	2	2	1	1	5.87	2.83	0
40	1	22.6254	57.09	126.67	63	12.44	99.86	57.3	159.14	5.4	197	10.1	120	8.6	0.59964	2.36873	388.826	41.8	1	201.835	9	0.7	580.816	176	12.2841	0.414601	1	1	1	1	1	1	1	1	1	1	2	1	2	2	1	1	2	1	2	1	8.43	3.01	0
51	1	28.0953	98.18	96.78	57.41	12.46	96.14	99.3	188	9.5	132	12.8	93	7.4	0.561323	2.36873	388.826	97.4	1.3	201.835	20	1.3	580.816	807.662	12.2841	0.414601	1	1	1	1	1	1	1	1	1	1	2	1	2	1	1	1	1	2	2	1	4.36	2.18	0
54	1	30.0696	83.66	92	64	12.6	99.78	100.7	183	7	134	9.7	114	5	1.17769	2.36873	309	87.7	1.3	201.835	3	0.6	264	807.662	12.2841	0.414601	1	1	1	2	1	1	1	1	2	1	1	1	2	2	1	1	1	1	1	1	8.38	5.65	0
70	1	21.5978	110.5	91.17	50.5	12.61	98.01	58.8	165	21.9	410	12	749	5.6	6.56902	5.9	360	49.1	3.9	201.835	21	2.1	765	315	18	0.56	2	2	2	1	1	1	1	2	2	1	1	1	2	2	2	1	2	1	1	1	44.38	26.25	0
50	2	55.1852	73.23	175.86	92.29	12.7	96.69	127.5	152	4.7	92	10.2	77	10.3	0.309349	1.8	208	29.3	1.2	88	30	0.9	420	26	1	0.05	1	1	2	1	1	2	1	1	2	1	1	2	2	2	2	1	2	1	1	1	29.8	12.05	0
70	1	28.2526	80.12	102.75	67.33	12.73	93.15	81.65	170	15.1	458	10.5	188	8.3	0.981672	0.9	388.826	31.4	1.3	201.835	8	1	580.816	34	12.2841	0.414601	2	1	1	2	1	2	1	1	1	1	1	1	2	2	2	2	2	1	2	1	26.02	18.96	0
26	1	24.7279	72.46	116.08	60.72	12.81	99.65	65	162.13	4.9	257	7.9	94	4.3	1.22539	2.36873	388.826	37.3	1.6	201.835	9	0.7	186	807.662	12.2841	0.414601	1	1	1	1	1	1	1	1	1	1	2	1	2	1	1	1	1	1	1	1	10.6	2.63	0
79	1	29.1276	73.17	90.54	54.58	12.83	98.55	79.3	165	10.4	266	11.9	141	7.4	0.851038	2.36873	388.826	25.3	1.1	201.835	7	0.6	580.816	58	2	0.414601	1	1	1	2	1	1	1	1	1	1	1	2	2	1	1	1	2	2	1	1	8.61	7.83	0
57	2	28.7638	64	111.56	65.56	12.87	99.35	70.9	157	9	202	9.7	111	5	1.14669	1.6	388.826	35	3	201.835	9	0.8	312	29	12.2841	0.414601	1	2	1	1	1	1	1	1	1	1	2	1	1	1	1	1	2	1	1	1	8.74	4.71	0
78	1	17.6242	102.46	98.31	74.73	12.92	95.82	52.9	173.25	7.3	81	11.3	132	7.9	0.733211	2.1	388.826	84	1.3	201.835	52	2.5	580.816	807.662	12.2841	0.414601	1	1	2	1	1	2	1	1	1	1	1	1	2	2	2	1	1	1	1	1	23.31	2.34	0
53	1	31.6877	93.15	106.35	67.94	12.93	98.46	115.6	191	6.7	438	10.1	75	5.4	0.692649	2.36873	388.826	24.8	1.1	201.835	13	0.6	181	807.662	12.2841	0.414601	1	1	1	2	1	1	1	1	1	1	1	2	2	1	1	2	1	1	1	1	22.1	3.36	0
63	1	19.1036	78.92	152.24	86.84	12.96	97.4	60.1	177.37	9.1	133	11.7	86	7.3	0.528223	2.36873	388.826	44.9	1	201.835	10	0.7	580.816	807.662	12.2841	0.414601	1	1	1	1	1	1	1	1	1	1	1	1	2	1	1	1	1	1	2	1	4.72	4.7	0
29	1	22.319	93.3	114.392	66.6418	13	99.23	60.4	164.506	19.8	54	11.8	106	5.2	1.03374	3.6	64	44.2	2.6	201.835	76	2.1	5480	1342	37	0.24	2	1	1	1	1	1	1	1	1	1	1	1	2	1	2	1	2	1	1	1	30.53	12.63	0
78	2	35.2004	93.65	109.96	66.16	13.08	94.44	91	160.786	12.4	199	10.7	107	4.2	1.44908	2.36873	388.826	31.3	3.2	441	21	0.7	205	807.662	12.2841	0.414601	1	2	2	1	1	1	1	1	2	1	1	2	2	2	2	1	1	1	2	1	9.42	5.59	0
78	1	31.9378	90.12	95.63	44.92	13.12	94.92	85.9	164	2	109	9.6	170	7.3	1.04416	2.36873	388.826	70.5	1.2	201.835	20	1	290	71	4	0.18	1	1	1	2	1	1	1	1	1	1	1	2	2	1	1	1	2	1	1	1	5.77	2.76	0
76	1	21.4463	122.76	119.6	82.92	13.12	94.04	73.4	185	0.8	66	8	158	13.4	0.467622	2.8	400	29.5	1.5	201.835	25	0.8	310	807.662	12.2841	0.414601	1	1	1	2	1	1	1	1	1	1	1	1	2	1	2	1	1	1	1	1	7.15	2.67	0
41	2	29.3724	72.07	98.18	62.07	13.24	96.31	72.4	157	14.3	376	8	92	7.8	0.519305	2.36873	388.826	36.3	1.4	201.835	9	0.5	245	807.662	12.2841	0.414601	2	1	1	1	1	1	1	1	1	1	1	1	2	1	1	1	1	2	1	1	12.74	2.96	0
71	2	28.7673	81.94	152	82	13.24	97.53	88.1	175	8.8	111	9.9	214	7.6	1.2484	2	339	29.6	1.2	201.835	14	0.5	596	2879	12.2841	0.414601	2	1	2	1	1	1	1	1	1	1	2	1	2	1	1	1	2	1	2	1	15.02	4.92	0
64	2	20.452	81.73	116.68	68.56	13.33	100	64.8	178	7.5	133	8.3	110	8.2	0.583121	1.9	354	27	1.2	201.835	38	1.1	580.816	807.662	12.2841	0.414601	1	1	1	1	1	2	1	2	2	1	2	1	2	2	2	1	1	1	2	2	6.45	2.19	0
60	2	31.5617	78.77	105.76	63.48	13.5	90.88	100	178	12.5	195	13.1	126	4.2	1.70639	2.1	984	28.4	1.2	339	12	0.8	397	1030	2	0.414601	1	2	1	2	1	1	1	1	2	1	1	1	2	1	2	1	2	2	1	1	43.7	41.64	0
46	2	32.8467	112.48	114.392	66.6418	13.56	95.64	86.8	162.56	6.2	320	9.8	151	6.2	1.15056	1.7	388.826	150	2.1	201.835	16	1.2	580.816	59	2	0.08	1	1	1	1	1	1	1	1	1	1	1	1	2	2	1	1	2	2	2	1	15.04	2.27	0
67	2	29.8828	96.67	133.92	79.77	13.62	93.77	76.5	160	22.4	219	10.1	179	8.4	0.920877	4.8	324	37.6	2.2	441	70	1.1	328	807.662	2	0.414601	1	1	2	2	1	2	1	1	1	1	1	2	2	2	2	1	2	2	2	1	46.38	9.2	0
68	2	29.1363	81.63	120.5	65	13.67	98.79	70	155	14.9	265	8.6	131	8.6	0.654607	2.36873	388.826	27.7	1	201.835	10	0.8	580.816	807.662	12.2841	0.414601	1	1	2	1	1	1	1	1	1	2	1	1	2	1	1	1	1	2	2	1	5.85	2.13	0
72	2	34.1499	96.45	114	63.57	13.7	95.38	78.9	152	10.7	240	11.5	150	9.7	0.647417	2.36873	388.826	27.4	1	127	23	1.1	190	306	5	0.414601	1	1	1	1	1	1	1	1	2	1	2	2	2	1	1	1	1	1	2	1	2.76	2.79	0
69	1	34.2971	92.12	88.52	56.65	13.8	95.68	96.8	168	7.1	91	11.5	126	4.3	1.64255	2.36873	384	27.4	1.1	201.835	9	0.8	268	807.662	6	0.01	1	1	1	1	1	1	1	2	1	1	1	1	2	1	1	1	2	1	1	1	4.75	2.32	0
79	2	31.8418	73.04	126.57	54.09	13.85	98.77	76.5	155	14	178	10.6	117	4.3	1.52522	4.7	456	32.9	1.6	201.835	26	1	552	342	7	0.414601	1	1	1	1	1	1	2	1	2	1	1	1	2	2	2	1	2	2	1	1	25.61	13.4	0
64	1	17.2958	58.77	100.08	57.24	13.96	95.46	54.8	178	3.3	208	10.6	98	4.6	1.14862	2.36873	388.826	67.5	1.4	201.835	8	0.6	580.816	35	2	0.414601	1	1	1	2	1	2	1	1	1	1	2	2	2	1	1	1	1	1	2	1	4.29	2.14	0
45	1	35.6496	106.29	87.86	53.71	14.03	92.59	126	188	21	132	9	152	4.2	2.0585	3.3	388.826	28	1.7	201.835	27	0.8	379	807.662	12.2841	0.414601	1	1	2	2	1	1	2	1	2	1	1	1	2	2	2	1	2	2	2	1	17.34	11.03	0
44	2	40.0843	90.44	89.07	68	14.07	97.14	106.5	163	6.8	284	13	104	5.4	0.960473	0.9	388.826	150	2	201.835	12	0.7	580.816	807.662	12.2841	0.414601	1	1	1	1	1	1	1	2	2	1	2	1	2	2	1	2	1	1	1	1	5.31	2.31	0
60	2	36.3281	88.54	121.07	70.22	14.18	93	93	160	8.2	261	9.8	99	7.3	0.608071	2.6	388.826	60.8	1.8	201.835	20	0.8	580.816	807.662	12.2841	0.414601	1	1	1	1	1	1	1	2	1	2	1	2	2	1	1	1	1	2	1	1	14.06	5.01	0
61	1	32.6227	125.25	102.44	63.19	14.19	97.05	100.167	175.227	13.5	118	9.8	133	5.2	1.29705	1	184	94.1	4.5	201.835	23	0.7	280	63	12.2841	0.01	1	1	1	1	1	1	1	1	1	1	2	1	2	2	2	2	2	1	2	1	9.13	3.34	0
66	1	21.3817	72.64	114.392	66.6418	14.21	96.23	56.6	162.7	32.3	290	10.4	92	5.6	0.806876	2	388.826	27.6	1.1	175	23	1	580.816	807.662	12.2841	0.414601	2	2	1	1	1	1	1	1	1	1	1	1	2	1	1	2	1	1	1	1	11.78	2.84	0
75	2	39.5557	71.84	131.17	50.04	14.24	99.28	110	166.76	22	303	6.7	87	8	0.47567	1.8	388.826	150	2.5	201.835	30	0.6	285	807.662	12.2841	0.01	1	1	2	2	1	1	1	1	2	1	2	2	2	2	2	1	2	2	2	1	5.83	2.98	0
67	2	30.7411	64.23	98.08	53.84	14.27	94.65	97.4	178	4.9	231	13.6	116	5.4	1.0713	1.4	388.826	43.3	2.9	201.835	10	0.6	242	157	3	0.414601	1	1	1	2	1	1	1	1	2	1	1	1	2	1	1	1	2	1	1	1	8.86	3.84	0
46	1	24.5503	74.52	103.64	66.77	14.28	96.88	64.9	162.59	16.3	163	6.4	145	9.7	0.625836	1	358	36.2	1.2	201.835	17	1.3	263	30	12.2841	0.414601	1	1	2	2	1	1	1	1	1	1	1	2	2	2	1	1	2	2	1	1	44.49	3.58	0
70	1	48.7201	92.29	97.63	69.04	14.38	96	117.05	155	10.5	259	8	118	10.4	0.468663	0.5	388.826	26.5	1.1	201.835	11	0.9	580.816	807.662	12.2841	0.414601	1	1	1	1	1	1	1	1	2	1	1	2	2	1	1	1	2	1	1	1	4.36	3.81	0
29	1	23.5957	92.75	122	79	14.47	97.2	76.45	180	5.8	251	9	102	6.4	0.744634	2.36873	388.826	91.8	1.2	201.835	9	0.7	580.816	807.662	12.2841	0.414601	1	1	1	1	1	1	1	1	1	1	1	1	2	1	1	1	1	1	1	1	13.19	3.03	0
65	1	26.4098	70.15	114.392	66.6418	14.5	95.08	77.8	171.636	4.3	89	11.3	145	5.1	1.4548	3.7	212	35	1.3	201.835	16	0.5	1037	807.662	4	0.414601	1	1	1	2	1	1	2	1	1	1	1	2	2	1	2	1	2	2	1	1	28.7	3.63	0
72	1	21.2585	99.96	118.4	71.16	14.52	94.48	60	168	12.4	419	10.5	88	4.1	1.23996	1.1	361	27.8	1.4	201.835	24	0.9	689	29	2	0.414601	2	1	1	2	1	1	2	1	1	1	1	1	2	1	2	1	2	2	2	1	35.33	4.34	0
35	2	24.7748	77.33	152.6	51.2	14.56	94.93	74.2	173.06	4.3	184	11.2	112	4.2	1.51679	0.7	388.826	31.9	1.1	119	16	0.9	198	312	3	0.414601	1	1	1	1	1	1	1	1	1	1	2	1	2	1	1	1	1	2	2	1	5.44	3.39	0
79	1	13.7223	93.23	101	58	14.58	98.52	48.5	188	12.4	219	11.6	120	5.6	1.05245	1.5	388.826	87.7	1.2	201.835	14	1	861	807.662	2	0.1	1	1	1	2	1	2	1	1	2	1	1	1	2	2	1	2	2	1	1	1	6.81	3.84	0
58	2	30.734	93.31	108.04	59.67	14.59	93.07	93.2	174.14	8.6	202	12	93	7.1	0.592093	2.36873	388.826	150	1.3	201.835	9	0.8	580.816	88	4	0.08	1	1	1	1	1	1	1	1	1	1	2	1	2	1	1	1	2	1	1	1	5.92	3.07	0
60	1	25.4039	69.71	96.09	49.74	14.6	96.08	71.7	168	5.6	162	6	78	7.9	0.433261	2.36873	388.826	52.6	3	201.835	37	4.7	580.816	807.662	3	0.48	1	2	2	1	1	1	1	1	1	1	2	1	2	2	1	1	1	1	1	1	4.04	2.28	0
27	1	25.9787	82.79	100.44	48.3	14.61	97.64	87	183	6.3	313	8.4	103	6.2	0.784822	2.36873	388.826	31.8	1.4	201.835	9	0.8	580.816	807.662	12.2841	0.414601	1	1	1	2	1	1	1	1	1	1	2	1	2	2	1	1	1	1	2	1	12.83	9.82	0
66	2	25.6404	109.57	106	71.17	14.61	96.22	98.5	196	13.7	195	13.8	118	10.4	0.468663	1.1	388.826	38.1	1.4	209	18	1.1	260	70	2	0.414601	1	1	2	1	1	1	1	1	1	1	1	1	2	2	1	2	2	2	1	1	20.41	18.26	0
75	2	25.588	95.14	90.07	51.56	14.64	94.81	80.6	177.48	8.8	300	12.9	231	9.5	1.02235	2.36873	388.826	150	1.3	201.835	25	0.6	580.816	44	12.2841	0.01	1	2	1	1	1	1	1	1	1	1	2	2	2	1	1	1	1	2	1	1	4.09	2.24	0
62	1	46.875	63.22	98	54	14.65	98.26	120	160	11.5	193	10	297	8	1.62384	3.3	422	26.3	1.1	201.835	75	1.3	580.816	56	12.2841	0.06	1	1	1	2	1	1	2	1	1	1	1	1	2	1	1	1	1	1	1	1	8.14	2.23	0
27	1	25.4101	83.87	113.45	63.91	14.65	99.74	76.05	173	12.2	147	11.5	158	5.4	1.45918	1.9	559	29.7	1.1	201.835	19	0.3	289	49	9	0.06	1	1	1	1	1	1	1	1	1	1	1	1	2	1	2	1	2	2	1	1	62.93	26.14	0
75	2	30.3589	67.44	127.39	67.96	14.67	95.81	80	162.331	25.3	424	7.5	217	7.3	1.33284	3.4	319	150	2	201.835	20	0.7	580.816	332	32	0.58	1	1	2	1	1	2	1	1	1	1	2	1	2	1	2	1	2	1	1	1	18.84	8.64	0
61	1	19.3149	75.21	108.15	58.09	14.71	97.65	60	176.25	16.2	333	7.4	131	7.3	0.804619	1.6	275	31.1	1.3	201.835	8	0.6	330	807.662	1	0.01	2	1	1	1	1	1	1	1	1	1	2	1	2	1	2	1	2	1	2	1	8.14	3.21	0
60	2	64.273	82.84	149.87	85.93	14.76	98	129.6	142	10.4	396	11.8	128	7.1	0.814923	2.36873	388.826	24.2	1.2	201.835	16	0.4	580.816	357	12.2841	0.414601	1	2	1	1	1	2	1	1	1	1	2	1	2	1	2	1	1	1	1	1	17.83	6.02	0
38	2	32.4525	107.22	97.15	62.77	14.77	96.26	114.7	188	21.5	209	14	121	5.2	1.18003	1.2	388.826	30.3	1	201.835	9	0.7	580.816	807.662	12.2841	0.414601	1	1	2	2	1	1	1	1	2	1	2	1	2	2	1	1	1	1	2	1	25.51	3.11	0
75	1	21.9887	67	121.04	65	14.81	98.62	54.2	157	9.8	154	12.3	105	8	0.574084	1.5	352	39.1	1.7	132	34	1.5	217	191	4	0.02	1	1	1	2	1	1	2	1	1	1	1	1	2	2	2	1	2	1	2	1	20.81	15.93	0
61	2	27.1296	75.61	110.97	59.81	14.84	94.23	87.9	180	4.8	115	9.2	210	8.3	1.09655	0.9	388.826	24.8	1.4	201.835	100	7.7	580.816	2886	16	0.2	1	1	2	1	1	2	1	1	2	1	1	2	2	1	2	2	1	1	2	1	22.02	2.98	0
80	1	26.3702	94.25	139	65	14.88	97.74	65	157	12.8	218	8.9	174	7.3	1.06873	1.7	388.826	27.6	1.8	201.835	13	0.7	229	79	7	0.35	1	1	2	2	1	1	1	1	1	1	1	1	2	2	2	1	2	2	2	1	15.33	9.61	0
79	2	24.8577	59.18	139.32	56.12	14.89	99.15	79.7	179.06	36.9	40	11.5	104	4.2	1.40845	1.1	291	34.2	1.6	140	47	1.1	258	807.662	12.2841	0.414601	1	2	1	1	1	1	1	1	1	1	1	1	2	1	2	2	2	2	1	1	35	13.17	0
66	2	22.7193	82.14	114.392	66.6418	15	97.48	70	175.53	1.4	349	14.5	181	7.4	1.09247	6.3	404	26	1.1	201.835	20	2.3	182	807.662	12.2841	0.414601	1	1	1	1	1	1	1	1	1	1	1	1	2	2	2	1	2	2	2	1	19.75	6.75	0
33	1	38.9739	72.18	113.67	74.33	15.03	95.72	110	168	7.7	296	11.6	128	6.2	0.975312	2.36873	388.826	27.8	1.1	201.835	6	0.4	580.816	807.662	12.2841	0.414601	1	1	1	1	1	2	1	1	1	1	2	1	2	1	1	1	1	1	2	1	6.55	2.85	0
63	2	30.5575	75.88	99.92	68.54	15.04	95.24	70.6	152	18.2	233	10.4	182	5	1.88017	1.9	388.826	49.8	1.2	201.835	54	4.3	580.816	20	12.2841	0.22	1	1	1	1	1	1	1	1	1	1	1	1	2	1	1	1	2	2	1	1	5.68	2.73	0
71	1	16.814	95.92	126.4	76.8	15.04	95.23	49.35	171.32	14.9	148	13.9	105	5.2	1.02399	0.8	388.826	31.5	1.2	111	12	0.9	247	693	12.2841	0.414601	1	1	1	1	1	1	1	1	1	1	1	1	2	1	2	1	1	1	1	1	11.05	10.96	0
59	2	25.6273	69	122.91	60.65	15.12	95.96	76.7	173	11.9	125	10	105	4.2	1.42199	1	388.826	27.2	1.2	201.835	22	0.9	282	141	4	0.01	1	1	1	1	1	1	1	1	1	1	1	1	2	1	1	1	2	1	2	1	13.54	3.71	0
78	2	43.3564	71.71	104.56	61.72	15.13	92.53	125.3	170	1.7	174	13.2	85	7.1	0.54116	2.9	324	32.7	1.5	51	22	0.7	580.816	175	12	0.414601	1	1	2	1	1	2	1	2	2	1	1	1	2	2	2	1	2	1	2	1	22.44	2.61	0
44	2	27.2795	63.66	107.36	60.91	15.19	98.86	83.9545	175.43	16.7	283	11.7	153	7.4	0.923467	1	388.826	28.4	1.3	201.835	54	1.7	180	807.662	2	0.414601	1	1	1	1	1	2	1	1	1	1	1	1	2	1	2	1	2	2	1	2	28.49	12.07	0
24	1	23.8336	82.81	117.17	62.89	15.2	94.94	67.3	168.04	26.3	286	14.4	134	13.4	0.396591	2.36873	388.826	46.2198	1.63062	201.835	14	0.8	168	807.662	12.2841	0.414601	1	2	1	1	1	1	1	1	2	1	1	1	2	1	1	1	1	2	1	1	6.82	6.77	0
50	1	27.513	76.63	115.35	70.39	15.22	99.74	66.1	155	9.7	524	9.2	95	5.4	0.877355	2.36873	388.826	46.2198	1.63062	201.835	9	0.6	340	807.662	12.2841	0.414601	2	1	1	1	1	1	1	1	1	1	1	1	1	1	1	1	2	1	1	1	10.58	3.44	0
70	1	13.2559	71.81	108.37	54.26	15.23	99.35	42	178	8.5	192	10.2	106	4.2	1.43554	2.36873	329	56.2	1.4	201.835	17	0.6	183	807.662	12.2841	0.414601	1	2	1	2	1	1	1	1	1	1	2	1	2	1	1	1	1	1	2	1	8.64	2.32	0
64	1	19.1627	87.92	117.14	63.95	15.23	97.54	48.5	159.09	15.9	278	9.7	145	8.3	0.757141	2.36873	388.826	32	1.2	201.835	17	0.7	580.816	807.662	12.2841	0.414601	1	2	1	2	1	1	1	1	2	1	1	1	2	1	1	2	2	1	1	1	16.1	8.08	0
57	1	20.6557	94.3	107.27	64.8	15.3	97.3	53.15	160.41	9.3	482	10.1	120	5.4	1.10824	1.3	388.826	33.4	2.8	201.835	26	1.1	407	38	5	0.04	1	1	1	1	1	2	1	1	1	1	1	1	2	2	1	2	2	1	1	1	14.94	5.82	0
64	2	19.8685	71.44	119.28	66.08	15.33	100	68	185	20.7	332	8.8	94	5	0.971074	2.3	471	30.9	1.9	228	37	2.6	2401	8878	63	0.26	1	2	1	1	1	1	1	1	2	1	2	1	2	1	2	1	2	1	1	1	11.92	11.87	0
60	2	29.2939	77.67	138.62	39.15	15.37	98.48	90	175.28	8.4	164	13.9	100	7.9	0.555463	1.5	388.826	31.1	1.6	201.835	13	1	580.816	807.662	12.2841	0.414601	1	1	1	2	1	1	1	1	1	1	2	1	1	1	1	1	1	1	2	1	5.19	2.37	0
47	2	23.5294	94.63	112.23	56.54	15.37	96.04	68	170	6.8	206	8.7	93	7.9	0.516581	1	597	25.3	1.2	201.835	5	0.7	580.816	807.662	12.2841	0.414601	1	1	1	2	1	1	1	1	1	1	1	1	2	1	1	1	2	1	1	1	19.58	4.11	0
54	1	21.7593	69.74	107.89	47.89	15.41	94.61	70.5	180	5.5	190	10.2	99	4.2	1.34074	0.9	388.826	99.7	1.2	201.835	5	0.6	355	807.662	12.2841	0.414601	1	1	1	1	1	1	1	1	1	1	1	1	2	1	2	1	2	1	1	1	99.31	59.56	0
67	2	30.4653	84.6	126.86	68.6	15.44	97.89	93.3	175	15.6	255	8.1	133	7.3	0.816903	0.9	388.826	31.5	1.3	201.835	53	1.4	218	14	1	0.414601	1	2	2	1	1	1	1	1	1	1	2	1	2	1	1	1	2	1	1	1	11.99	3	0
70	2	25.1862	84.97	110.67	47.52	15.55	98.27	79.8	178	11.1	321	8.8	317	7.6	1.84926	0.7	388.826	75.7	1.2	262	98	3	580.816	807.662	12.2841	0.414601	1	1	2	2	1	2	2	1	2	1	2	1	2	1	2	1	2	1	1	1	13.89	11.79	0
62	2	26.0645	85.11	114.392	66.6418	15.6	98.49	81.7	177.046	5.3	277	10.5	95	5.6	0.833187	0.9	388.826	29.2	1	201.835	13	0.8	369	807.662	12.2841	0.414601	1	2	1	1	1	2	1	1	1	1	2	1	2	1	2	1	1	1	1	2	9.51	7.9	0
47	2	73.4739	85.67	127.59	87.23	15.63	98	219.9	173	91.9	635	9.3	97	6.2	0.739104	3.8	388.826	25.8	1.6	201.835	18	1	250	807.662	9	0.3	1	2	1	1	1	1	1	1	1	1	1	1	2	1	2	1	2	2	1	1	7.99	3.69	0
67	2	31.7301	82.82	106.14	62.68	15.64	99.5	91.7	170	12.9	147	12	113	9.7	0.487721	1.5	388.826	29	1.5	201.835	25	1	580.816	807.662	12.2841	0.414601	1	2	2	1	1	1	1	1	1	1	1	1	2	2	2	1	2	1	2	1	10.84	2.01	0
30	2	33.9506	86.21	102.48	75.76	15.66	99.28	110	180	8.6	231	11.7	85	7.2	0.531449	1.5	388.826	137.3	3	201.835	27	1.6	327	807.662	2	0.02	1	1	1	1	1	1	1	1	1	1	1	1	2	2	1	1	2	1	2	1	19.77	3.69	0
73	1	29.2822	65	109.56	56.84	15.72	98	77.8	163	27.9	100	12.5	152	8.3	0.793692	7.4	159	72.2	3.4	201.835	75	2	287	270	8	0.01	2	1	1	2	1	1	1	1	2	1	1	2	2	1	1	1	2	1	1	1	12.79	3.42	0
23	2	28.7685	67.88	133.23	56.4	15.75	97.65	85	171.89	16.9	133	8.4	117	7.6	0.682534	2.9	240	27.6	1.7	201.835	18	0.9	580.816	807.662	12.2841	0.414601	1	1	1	1	1	1	1	1	1	1	1	1	2	1	1	1	2	1	1	1	11.73	2.13	0
80	2	33.7325	101.58	106.41	48.95	15.76	95.97	101.8	173.72	6.7	143	12.9	104	5.2	1.01424	1.6	388.826	34.9	2.6	291	20	1.1	538	731	7	0.05	1	1	1	1	1	1	1	1	2	1	1	1	2	2	2	2	2	1	1	1	18.36	14.41	0
56	1	26.8745	85.5	108.13	54.88	15.77	99.43	90	183	13	296	10	146	8.4	0.751106	3.1	388.826	25.9	1.1	201.835	8	0.7	172	20	1	0.414601	1	2	1	2	1	1	1	1	2	1	1	2	2	1	1	1	1	2	1	1	4.62	2.46	0
20	1	45.2083	95.21	119.63	69.71	15.79	97.14	115.733	160	11.3	222	12.2	78	8.3	0.407289	2.9	388.826	23.6	1.2	201.835	18	1	460	807.662	12.2841	0.414601	1	2	1	2	1	1	1	1	1	1	1	1	2	1	1	1	1	1	2	1	10.77	8.54	0
67	1	14.1994	108.41	114.392	66.6418	15.79	95.44	35	157	11.8	294	9.6	166	7.6	0.968382	3.1	388.826	26.3	1.2	201.835	13	0.9	580.816	807.662	12.2841	0.414601	1	1	1	1	1	1	1	1	1	1	1	1	2	1	1	1	1	2	2	1	4.67	4.63	0
73	1	13.0986	81.29	131	67.79	15.83	97.04	40	174.75	6.2	117	5	131	4.2	1.77411	1.5	388.826	33.1	1.7	158	10	0.7	156	807.662	1	0.414601	1	1	1	2	1	1	1	1	1	1	2	1	1	1	1	1	2	2	2	1	14.56	2.81	0
52	1	20.9169	61.76	118.04	72	15.84	95.4	57	165.078	2.7	121	6.4	90	5.2	0.877706	2.36873	388.826	45	2	201.835	11	0.5	580.816	807.662	12.2841	0.414601	2	1	1	2	1	1	1	1	2	1	1	1	2	2	1	1	1	1	2	2	5.1	2.16	0
79	1	20.8938	65.06	108	70.5	15.84	99.13	66.2	178	7	72	7.4	128	8.6	0.639616	0.8	206	59.4	1.8	201.835	5	1.8	267	807.662	12.2841	0.414601	1	1	2	2	1	2	2	1	2	1	2	1	1	1	1	1	1	1	2	1	13.16	3.12	0
79	1	18.5226	90.41	124.56	60.24	15.89	97.59	55	172.318	23.1	119	10.5	103	4.2	1.39491	2.2	388.826	25.1	1.6	201.835	26	0.9	697	81	2	0.05	1	2	1	1	1	1	1	1	1	1	1	2	2	1	1	1	2	2	1	1	8.88	4.64	0
69	2	44.789	86.74	94.25	38.5	15.96	97.15	119	163	9.9	116	7.1	120	8.3	0.626599	2.8	128	31.4	1.5	201.835	11	0.9	580.816	807.662	12.2841	0.414601	1	1	1	1	1	2	2	2	2	1	1	1	2	1	2	1	2	2	2	2	6.51	2.35	0
73	2	33.3868	113	118.71	78.05	15.96	99.33	87	161.426	3.7	143	9.6	108	7.8	0.609618	2.1	388.826	40.5	5.9	228	73	2.1	580.816	807.662	7	0.414601	1	1	1	1	1	1	1	1	1	1	1	1	1	1	2	1	2	1	1	1	8.67	4.65	0
71	1	40.2961	69.45	106.77	55.6	15.97	95.39	93.1	152	12	48	11.5	163	8.6	0.814511	6.4	217	99.7	1.3	201.835	23	1	536	25	1	0.07	1	1	1	1	1	2	1	1	1	1	1	2	2	1	2	1	2	2	1	1	10.73	2.93	0
68	2	37.2452	88.29	106.14	62.43	16	98.63	101.4	165	9.5	295	12.7	105	5.4	0.969708	2.36873	388.826	31.8	2.3	201.835	20	0.6	459	807.662	12.2841	0.414601	1	2	1	2	1	1	1	1	1	1	1	2	2	2	1	1	2	2	1	1	20.71	3.49	0
77	1	18.3907	87.92	124.83	54.88	16.08	98.16	65	188	8.3	78	14.5	226	5.2	2.20402	2.36873	388.826	35.7	1	201.835	22	1	580.816	807.662	12.2841	0.414601	1	2	2	1	1	1	1	1	1	1	1	1	2	1	1	1	1	2	1	1	6.78	2.64	0
76	1	26.0617	102.39	115.03	62.93	16.1	93.16	78	173	6.9	225	9.5	166	7.9	0.922069	6.7	225	29.2	1.6	201.835	12	1	189	807.662	12.2841	0.414601	1	2	1	2	1	2	1	1	2	1	2	2	2	2	1	1	1	1	1	1	17.98	3.84	0
79	1	26.8352	107.96	122	65	16.11	98.54	62	152	8.8	398	8.9	109	7.3	0.669492	2.36873	388.826	39.2	1.1	201.835	14	0.7	222	807.662	2	0.414601	1	2	1	1	1	2	1	1	1	1	1	2	2	1	1	1	1	1	1	1	11.56	6.53	0
51	1	35.9111	65.63	111.45	64.18	16.13	98.08	80.8	150	15.7	141	14	201	5.2	1.96021	2.36873	845	28.4	1.3	201.835	14	1	316	807.662	12.2841	0.414601	2	1	1	2	1	2	1	1	1	1	2	1	2	1	1	1	2	2	1	1	13.15	6.41	0
28	1	37.1879	113.8	110.36	83.76	16.16	93.76	96	160.67	19.4	142	13.5	65	8.6	0.324805	1.1	388.826	29.5	1.1	201.835	41	3.6	212	16	12.2841	0.414601	1	1	1	1	1	1	1	1	2	1	2	1	2	1	2	1	2	1	2	1	27.44	13.7	0
65	1	36.4195	81.52	111.34	70.24	16.18	97.41	109	173	16	205	14.5	129	7.8	0.728155	3.8	388.826	26.2	1	201.835	21	0.8	563	3218	17	0.88	2	1	2	1	1	1	1	1	1	1	2	2	2	1	2	1	2	1	1	1	26.9	9.91	0
54	1	15.5453	102.7	103.44	63.78	16.19	99.78	48	175.72	3.1	356	8.6	212	7.8	1.19666	4.8	371	44.6	1.4	171	14	0.6	213	807.662	12.2841	0.414601	1	1	1	1	1	1	1	1	1	1	1	1	2	1	2	1	2	2	2	1	31.16	27.59	0
48	1	20.0883	87.26	102.05	56.16	16.21	95.13	71	188	11.6	233	11.9	125	9.7	0.539514	1.4	388.826	40.5	1.3	387	27	1.9	342	408	2	0.03	2	1	1	1	1	1	1	1	1	1	2	1	2	1	2	1	2	2	2	1	67.95	66.58	0
76	2	33.571	102.41	110.24	66.31	16.21	98.94	97.1	170.07	10.3	407	8.3	95	8.1	0.511385	0.6	388.826	22.7	1.4	201.835	24	0.8	251	36	3	0.08	1	1	2	1	1	1	1	1	2	2	1	1	2	1	2	1	2	2	2	1	37.1	37.05	0
71	1	22.1296	130.41	143.5	83.64	16.22	97.85	71.7	180	23.8	394	8.8	234	5.1	2.34775	2.36873	596	33.8	1.3	201.835	23	1.1	580.816	807.662	12.2841	0.414601	1	1	1	1	1	1	1	2	2	1	2	1	2	1	1	1	1	1	1	1	5.82	2.94	0
49	1	37.1816	90.32	170.4	95.1	16.23	95.18	117	177.39	4.3	153	11.4	88	4.2	1.19177	1.2	388.826	35.2	1.7	201.835	27	1.1	312	75	3	0.03	1	2	1	2	1	1	1	1	1	1	1	1	2	1	1	1	2	1	1	1	8.04	4.24	0
69	2	23.9766	84.2	108.21	66.38	16.24	93.76	59.1	157	6.7	166	9.5	218	7.2	1.36301	2.36873	334	25	1.4	201.835	31	1.1	580.816	231	6	0.02	1	1	1	1	1	1	1	1	1	1	1	1	2	1	1	2	2	1	1	2	5.5	2.61	0
62	2	23.7977	82.96	123.45	59.86	16.25	97.23	65	165.268	8.9	52	5.1	256	5	2.64463	4.3	91	43.4	1.7	201.835	10	0.6	498	526	12.2841	0.414601	2	2	1	2	1	1	1	1	2	1	1	1	2	2	2	1	2	1	2	1	47.82	21.8	0
51	2	42.6243	94.92	106.73	45.27	16.27	100	115	164.256	7.7	229	11.4	184	5.4	1.6993	2.36873	388.826	44.8	3.1	201.835	11	0.9	580.816	807.662	4	0.414601	1	2	1	2	1	1	1	1	1	1	1	1	2	2	1	1	2	1	1	1	3.61	3.28	0
53	2	54.7722	79.96	114.392	66.6418	16.29	96.88	164.25	173.17	12	252	10.6	292	4.2	3.9545	1.9	388.826	147.8	1.8	249	39	4	316	88	3	0.34	1	2	1	2	1	1	1	1	2	1	1	2	2	2	2	2	2	2	2	1	12.59	8	0
44	1	26.5234	64.97	121	73.75	16.33	95.55	67.9	160	9.5	247	12.4	115	7.4	0.694109	1.8	388.826	150	1.2	201.835	18	0.8	250	807.662	12.2841	0.414601	1	1	1	1	1	1	1	1	1	1	1	1	2	2	1	1	1	1	1	1	6.58	3.43	0
50	2	36.9336	85.23	103.42	65.63	16.36	95.09	94.55	160	6	40	11.6	266	8.6	1.3292	4.1	388.826	42	2.1	201.835	59	1.5	585	807.662	12.2841	0.414601	1	1	1	1	1	2	1	1	2	1	1	1	2	1	1	1	2	2	2	1	16.11	4.38	0
52	2	35.6898	88.77	135.48	73.88	16.38	96	109.3	175	5.2	174	9.1	84	7.9	0.466589	2.36873	354	39.5	1.4	201.835	12	0.6	580.816	41	3	0.04	1	1	1	1	1	1	1	1	1	1	1	1	2	2	1	1	2	1	1	1	26.74	2.38	0
51	1	42.8966	98	102.5	48	16.38	96.96	134.467	177.05	10	69	11.6	156	8.4	0.802552	1.3	388.826	23.9	1.2	130	33	1.7	254	805	25	0.44	1	1	1	2	1	2	1	1	2	1	1	2	2	1	2	1	2	2	2	1	22.69	22.04	0
75	1	20.8286	81.17	128.8	69	16.41	99.7	64.5	175.974	16.4	196	8.9	193	7.4	1.1649	4.9	388.826	150	2.7	201.835	14	1.5	966	106	12.2841	0.414601	1	1	2	2	1	1	2	1	2	1	2	1	2	1	2	1	2	1	1	1	30.83	15.74	0
49	1	24.974	82.59	114.392	66.6418	16.41	95.67	60	155	5.9	204	8.9	143	8.4	0.735672	0.7	388.826	26.2	1.1	201.835	88	6.4	662	8552	17	0.414601	2	1	1	1	1	2	1	1	1	1	2	1	2	2	2	1	2	1	2	1	29.88	8.97	0
67	1	23.9883	72.32	115.64	73	16.44	98.72	82.1	185	13.4	256	11.1	158	7.3	0.970456	1	388.826	28.6	1.3	201.835	10	0.5	580.816	807.662	12.2841	0.414601	1	1	2	2	1	1	1	1	1	1	1	1	2	1	1	1	2	1	1	1	7.21	2.28	0
37	1	18.1427	68.37	116.15	61.19	16.46	98.96	50	166.01	3.6	363	10.4	92	7.3	0.565076	2.36873	388.826	25.3	1	201.835	6	0.7	580.816	807.662	12.2841	0.414601	2	1	1	1	1	2	2	1	1	1	2	1	1	1	1	1	1	1	2	2	4.73	2.84	0
66	2	37.0312	94.74	111.12	61.08	16.48	96.78	94.8	160	5.3	214	13.7	102	8.3	0.532609	2.36873	388.826	83.5	1.4	201.835	9	0.7	359	807.662	2	0.414601	2	1	1	2	1	1	1	1	2	1	1	1	2	1	1	1	1	2	1	1	10.93	2.97	0
57	1	27.8565	66	114.392	66.6418	16.52	98.76	80	169.466	16.3	308	11.3	125	7.2	0.781543	1.5	388.826	27.3	1.4	201.835	7	0.6	263	807.662	12.2841	0.01	1	1	1	2	1	1	1	1	1	1	2	1	2	1	1	1	1	1	2	1	10.67	5.05	0
60	1	14.2024	84.18	105.69	69.62	16.54	98.72	45.1	178.2	90.1	919	8.4	124	7.9	0.688774	2.36873	388.826	42.7	3.6	201.835	18	1	545	807.662	12.2841	0.414601	2	1	2	2	1	1	2	1	2	1	2	1	1	1	2	1	2	2	1	1	10.94	2.98	0
70	1	24.3945	93.15	128.26	55.17	16.58	98.08	70.5	170	7.8	156	8.5	118	7.2	0.737777	0.6	271	25.9	1.1	201.835	11	0.4	205	807.662	12.2841	0.414601	1	1	1	2	1	1	1	1	1	1	2	1	1	1	1	1	1	1	1	1	5.83	3.21	0
39	2	27.3288	97.88	109.35	65.65	16.58	99.69	86.2	177.6	18.1	296	8.6	109	10.4	0.432918	1	265	29.8	1.8	68	15	1	290	531	41	0.48	2	1	1	1	1	1	1	2	1	1	1	2	2	2	1	1	2	1	1	1	15.78	4.92	0
78	2	24.5433	78.4	149.9	69.14	16.6	93.84	74	173.64	20	221	15.7	125	7.6	0.729203	2.36873	388.826	41.7	3.7	201.835	19	1.2	580.816	727	79	1.15	1	2	2	1	1	2	1	2	1	1	2	1	1	1	1	2	2	1	2	1	4.83	4.84	0
60	2	25.1245	73.5	112.95	79.68	16.63	96.46	88.8	188	17.8	225	7.3	198	9.7	0.85459	1.1	388.826	34.8	1.7	201.835	43	0.8	168	807.662	12.2841	0.414601	1	1	1	2	1	1	1	1	1	1	2	1	2	1	1	2	2	1	1	1	9.77	2.92	0
69	2	39.2845	79.84	124.48	63.87	16.64	96.8	100.5	159.946	25.1	452	7.1	140	4.6	1.64088	1.5	574	22.6	1.2	201.835	170	7.8	580.816	3620	11	0.12	1	1	1	2	1	1	1	1	1	1	1	2	2	2	2	1	2	2	2	1	30.4	9.74	0
29	2	31.1211	66.33	128	73.33	16.67	96.71	79.7	160.03	0.8	21	7.9	105	5.4	0.969708	2.5	388.826	30	1.4	201.835	14	0.7	333	807.662	12.2841	0.414601	1	1	1	1	1	1	1	1	1	1	1	1	2	2	1	1	2	2	2	1	39.04	2.73	0
73	1	20.2233	76.83	116.26	63.63	16.67	96.65	63	176.5	21.2	226	14.6	137	5.4	1.26524	2.36873	786	40.8	2.6	201.835	23	1	325	807.662	2	0.414601	1	2	2	1	1	1	1	2	2	1	2	2	1	1	2	1	1	1	2	1	13.65	13.65	0
73	1	25.463	97.48	97.21	62.9	16.76	94.32	82.5	180	4.8	188	10.2	364	7.6	2.12344	1.1	388.826	29.4	1.7	201.835	28	0.9	580.816	807.662	12.2841	0.414601	1	2	1	1	1	1	1	1	1	1	1	2	2	2	1	1	2	2	2	1	5.97	2.82	0
42	1	32.8466	67.58	93.89	61.14	16.77	96.53	110	183	4.9	152	12.6	137	4.2	1.85536	0.9	388.826	46.9	1.3	201.835	8	0.5	292	30	6	0.414601	1	1	1	1	1	2	1	2	2	1	2	1	2	1	1	1	2	2	1	1	18.97	4.81	0
69	2	26.4171	85.35	132	105	16.77	98.33	83.7	178	8.6	327	13.6	151	8.3	0.788471	2.36873	388.826	41	2.6	201.835	14	0.6	580.816	807.662	12.2841	0.414601	1	2	1	1	1	1	1	1	1	1	1	1	2	2	1	1	1	1	1	1	12.72	7.59	0
70	1	27.1222	69.46	115.61	68.67	16.78	98.33	82.2	174.09	4.8	41	11.3	197	7.4	1.18904	12.8	67	127.6	1.8	265	15	1.2	530	140	5	0.03	1	1	2	1	1	2	1	1	1	1	1	2	2	2	2	1	1	1	1	1	75.81	34.86	0
72	1	23.6322	61.6	119.88	57.32	16.8	99.44	68	169.63	9.3	59	5.3	239	8.1	1.28654	2.5	167	150	1.9	201.835	12	0.8	358	261	9	0.414601	1	1	2	2	1	1	1	1	1	1	2	1	2	1	2	1	2	1	2	1	18.42	9.89	0
44	2	23.9381	75.2	106.42	61.79	16.8	98.42	76.7	179	16	282	12.1	200	7.5	1.18659	3.4	388.826	30	1.3	201.835	110	5.3	284	213	8	0.82	1	2	1	2	1	1	1	1	2	2	1	1	2	1	1	1	2	1	1	1	9.76	5.56	0
41	2	33.1398	88.8	122.36	64.93	16.8	92.4	105	178	18.7	332	6.6	123	5	1.27066	1.9	345	25.6	1.7	156	67	1.3	194	807.662	2	0.414601	1	2	1	1	1	1	1	2	1	1	1	1	2	1	1	1	1	1	1	1	9.93	2.08	0
49	1	30.8951	91.64	96.09	51.26	16.8	99.6	82.2	163.114	10.8	337	8.1	90	5.3	0.853809	1.6	388.826	33.3	2	63	10	0.6	175	384	3	0.414601	1	1	1	2	1	1	1	1	1	1	1	1	2	2	2	1	2	1	1	1	32.94	32.95	0
78	1	22.8125	106.04	108.47	53.74	16.88	99.86	58.4	160	18.2	213	13.6	123	7.3	0.755482	1.1	456	35.3	1.4	201.835	14	0.8	886	99	2	0.414601	1	2	1	2	1	2	1	1	1	1	1	2	2	2	1	1	2	1	1	1	23.79	6.9	0
49	1	30.4306	102.88	115.85	67.6	16.95	98	81	163.15	8.5	212	14.8	120	7.9	0.666556	2.5	177	29.7	1	201.835	14	0.8	198	834	21	0.414601	1	2	2	2	1	1	1	1	2	1	2	1	2	1	2	2	2	1	1	1	30.37	30.41	0
59	2	38.2653	102.15	94.47	53.6	16.97	96.11	108	168	8.5	220	10.8	119	7.9	0.661001	2.36873	388.826	24.3	1.3	201.835	20	0.5	139	17	12.2841	0.414601	1	1	2	1	1	1	1	1	1	1	1	1	2	1	1	1	1	1	1	1	15.9	8.88	0
71	1	52.4965	71.85	104.96	63.38	17	98.65	153.2	170.83	19.7	207	10.7	146	7.4	0.881217	2.2	388.826	25.8	1.2	201.835	15	1	580.816	445	27	2.04	1	2	1	2	1	2	1	1	2	1	2	1	2	1	1	1	2	1	2	1	14.25	7.58	0
65	2	39.1919	79.76	128.25	82.75	17	97.63	106.7	165	14.7	187	10.3	132	7.3	0.810761	0.9	388.826	27.7	1.1	201.835	112	3.8	205	67	12.2841	0.05	1	1	1	2	1	1	1	1	1	2	2	1	2	1	1	1	2	2	1	1	23.09	2.19	0
62	1	19.9282	82.19	104.53	59	17	98.15	72.7	191	9.2	403	12	290	8	1.58557	4.1	388.826	24.1	1.2	201.835	15	1	580.816	807.662	12.2841	0.414601	1	1	2	1	1	1	1	1	1	1	2	1	1	1	1	1	1	2	1	1	39.97	2.23	0
78	1	24.1633	86.38	108.79	68.13	17	97.63	74	175	11	384	11.2	126	5.2	1.22879	1.9	855	32	1.4	201.835	33	1.4	223	49	2	0.33	1	1	2	1	1	1	1	1	1	1	2	1	2	2	1	1	2	1	2	1	17.38	3.62	0
56	1	30.1432	95.59	138	81.83	17	95.52	74.3	157	36.3	216	10.7	108	7.6	0.630032	5.3	483	150	1.5	201.835	13	0.7	241	807.662	12.2841	0.414601	1	1	1	1	1	1	1	2	1	1	1	1	2	1	2	1	1	2	1	1	13.96	2.4	0
29	2	76.7382	101.25	97.83	63.08	17	95.79	228	172.37	10.5	173	11.5	88	5.2	0.858202	0.6	388.826	26.4	1	201.835	13	0.9	229	3274	2	0.414601	1	1	1	1	1	2	1	1	1	1	1	1	2	2	1	1	2	1	1	1	21.62	7.37	0
59	2	17.8032	88.42	95.04	56.7	17.08	93.79	46.1	160.917	9.2	224	6.5	408	6.2	3.10881	0.9	366	32.3	1.7	201.835	7	0.5	250	29	12.2841	0.414601	1	1	1	1	1	1	1	2	2	2	1	1	2	1	2	1	1	1	1	1	15.52	2.02	0
59	1	44.46	92.42	102.45	51.27	17.13	94.94	136	174.898	0.6	80	10.1	115	7.4	0.694109	1.6	388.826	29.7	2.2	201.835	16	0.7	580.816	807.662	12.2841	0.414601	1	1	1	2	1	2	1	1	1	1	1	1	2	1	1	2	1	1	2	1	7.58	3.99	0
76	2	25.626	89.56	124.17	56.04	17.15	99.04	79.65	176.3	13.8	276	8.2	108	7.9	0.5999	0.7	388.826	30.7	1.3	201.835	15	0.4	305	807.662	2	0.414601	1	1	1	1	1	1	1	1	2	1	1	1	1	1	1	1	1	2	2	1	6.08	3.01	0
69	2	31.9256	101.94	124.57	69.94	17.2	97.18	95.55	173	16.5	167	17.5	86	5.2	0.838697	2.1	388.826	26	1	201.835	9	0.9	918	18303	12.2841	0.414601	1	1	2	1	1	1	1	2	2	1	1	2	2	2	2	1	2	1	2	2	12.47	7.49	0
74	2	31.7254	110.76	102.83	60.17	17.21	97.08	78.2	157	6.3	522	13.8	160	7.2	1.00038	3.2	380	23.1	1.3	201.835	10	0.9	159	807.662	12.2841	0.05	1	2	1	1	1	1	1	2	1	1	1	1	2	2	2	1	1	1	1	1	17.95	7.18	0
48	1	25.4268	69	104.56	72.67	17.22	92.75	76.1	173	11.3	198	16.5	162	5.2	1.57987	1.5	388.826	135.8	1.9	201.835	18	0.9	400	807.662	12.2841	0.414601	1	1	1	1	1	1	1	1	1	1	2	1	2	2	1	1	2	1	2	1	13.64	3.84	0
62	1	45.2571	113.66	94.83	60	17.22	94.14	135.45	173	14.3	316	9.1	86	6.2	0.655288	1.1	388.826	37.9	1.8	201.835	26	1.3	580.816	10	2	0.414601	1	1	1	1	1	2	1	1	1	1	2	1	2	2	1	1	2	1	2	1	25.94	6.39	0
70	1	39.0048	72.25	109	65.81	17.25	93.13	103.2	162.66	6.1	242	10.9	119	4.2	1.61159	2.36873	388.826	36.1	1.1	201.835	14	0.8	580.816	53	2	0.414601	1	2	1	1	1	2	1	1	2	1	2	2	2	1	1	1	1	1	1	1	24.83	2.47	0
60	1	20.7394	81.43	118.2	55.96	17.25	97.14	58.5	167.95	7.5	94	13.2	120	7.4	0.724288	0.8	178	53.7	11.5	201.835	11	0.5	192	125	4	0.414601	1	1	2	1	1	1	1	1	1	1	1	1	2	1	1	1	1	1	1	1	12.58	8.5	0
77	1	22.732	84.87	127.68	93.68	17.26	96.22	69.8	175.23	15.4	121	10	250	6.2	1.90491	3.4	174	34.9	1.4	201.835	16	1.5	580.816	807.662	12.2841	0.414601	1	1	2	2	1	1	1	1	1	1	1	1	2	1	2	1	1	1	1	1	12.4	4.59	0
48	2	49.3133	104.89	107.43	53.04	17.26	95.19	147.3	172.83	22.1	214	16.9	146	5.5	1.31354	4.8	388.826	25.8	1.1	115	23	1.2	315	46	2	0.414601	1	1	1	2	1	1	1	1	1	1	1	1	2	2	1	2	2	1	2	1	86.59	12.61	0
63	1	22.0522	62.37	93.43	55.17	17.28	97.33	66	173	4.3	100	9.3	201	7.5	1.19252	3.3	240	38.6	1.2	201.835	5	0.5	155	807.662	12.2841	0.414601	1	1	1	1	1	1	1	1	1	1	1	1	2	1	1	1	2	1	1	1	13.88	2.12	0
61	2	24.3911	95.64	126.2	79.52	17.28	92.72	73	173	7.2	154	11.7	169	6.4	1.23376	1.7	388.826	49.6	1.2	201.835	25	0.9	197	807.662	12.2841	0.414601	1	1	1	1	1	1	1	1	1	1	1	1	2	1	1	2	2	1	1	1	7.4	5.92	0
53	1	24.314	62.68	130.75	69.75	17.29	95.28	88.7	191	18.1	235	12.5	128	9.5	0.566497	1.7	388.826	61.7	1.6	201.835	25	0.7	580.816	807.662	12.2841	0.02	1	1	1	1	1	1	1	1	2	1	1	1	2	1	1	1	1	2	1	1	6.13	2.13	0
68	1	18.6442	86.42	97.27	57.33	17.29	98.66	57	174.85	7.2	304	8.5	167	8.3	0.872017	2.36873	388.826	26.8	1.4	201.835	75	1.7	366	288	12.2841	0.414601	1	1	1	1	1	1	1	1	2	1	1	1	2	2	1	1	2	1	1	1	2.67	2.76	0
35	2	19.726	82.81	98.18	60.53	17.3	96.51	62.5	178	7.7	366	11.3	90	6.8	0.606224	2.36873	388.826	52.7	1.3	201.835	9	0.6	204	807.662	12.2841	0.414601	1	1	1	1	1	2	2	1	2	1	1	1	2	2	1	1	1	2	1	1	7.04	2.19	0
60	1	37.3996	66.59	109.22	53.35	17.31	97.92	128	185	3.2	55	8.4	134	8	0.732641	1.4	388.826	24.8	1.1	201.835	22	1.7	229	807.662	12.2841	0.414601	1	2	1	2	1	1	1	1	1	1	2	1	1	1	1	1	1	1	1	1	13.98	2.42	0
69	2	24.2154	58.31	109	63.33	17.32	96.83	90.2	193	13.2	280	13.3	183	5.2	1.78467	2.36873	388.826	25.9	1.2	201.835	15	0.6	208	23	12.2841	0.414601	1	1	1	1	1	1	1	2	1	1	1	1	2	1	1	2	1	2	2	1	15.67	2.71	0
68	1	25.0552	64.27	97.91	49.67	17.32	90.56	65.5	161.686	10.3	281	11.6	167	8.1	0.898961	6.7	388.826	27.2	1	201.835	19	1.1	580.816	807.662	12.2841	0.414601	1	1	1	2	1	1	1	1	1	1	1	1	2	1	1	1	1	2	1	1	9.87	2.16	0
76	2	27.1643	78.53	137	96.89	17.32	97.53	81.3	173	9.3	206	12.7	194	7.4	1.17093	10	388.826	41.4	6.5	201.835	45	6.4	580.816	807.662	12.2841	0.414601	1	1	1	2	1	1	1	1	1	1	1	1	2	1	1	1	1	1	1	1	4.24	2.42	0
29	2	93.5872	84.27	107.5	76	17.32	96.22	345	192	30.2	254	16.8	102	7.4	0.615645	1.5	858	54.5	1.8	60	37	1.1	354	61	4	0.01	1	1	1	1	1	2	1	1	2	1	2	1	2	1	2	1	2	1	2	1	29.79	24.04	0
67	2	26.3672	74.21	116.43	71.57	17.33	94.33	67.5	160	23.5	329	9.3	169	5.4	1.56077	3.2	293	35.1	5.7	201.835	13	0.9	373	62	12.2841	0.414601	1	1	1	2	1	1	1	1	2	1	2	2	2	1	2	1	2	1	2	1	12.13	5.08	0
70	2	21.5251	77.63	159.05	72.57	17.35	95.54	68.2	178	28	208	10.5	170	8.4	0.874576	1.6	677	26	1.4	372	15	0.7	178	46	3	0.08	1	1	1	1	1	2	2	2	2	1	1	1	2	1	2	1	2	2	1	1	11.7	3.05	0
60	2	18.9193	125.04	111.92	71.63	17.35	88.67	59.4667	177.29	10.2	233	12.1	116	4.3	1.51219	1.7	388.826	40.6	3.1	64	18	0.7	279	807.662	12.2841	0.414601	1	1	1	1	1	2	1	1	1	1	1	1	2	1	1	1	1	2	1	1	19.66	6.79	0
41	2	52.0291	77.96	107	54.68	17.36	95.48	125	155	18.3	223	11.7	116	5.1	1.16384	1	388.826	46.2198	1.63062	201.835	14	1.1	418	802	1	0.414601	1	1	1	1	1	2	1	1	2	1	2	1	2	2	2	1	2	1	2	1	11.1	8.21	0
60	2	37.8454	97.34	84.22	50.44	17.36	98.62	97	160.096	25.7	167	12.4	381	7.3	2.34015	1.1	388.826	34.2	1.6	201.835	24	2.1	170	807.662	12.2841	0.414601	1	1	2	2	1	1	1	1	1	1	1	2	2	1	1	1	2	1	2	1	6.77	6.66	0
64	2	19.3496	126.17	107.41	84.95	17.38	96.52	64.8	183	6.5	161	11	115	10.3	0.462014	1.5	388.826	62	1.4	201.835	37	1.2	698	57	12.2841	6.02	1	1	1	2	1	1	1	1	1	1	1	1	2	1	2	1	2	1	1	1	4.75	4.77	0
79	1	34.5403	105.7	124.86	75.71	17.4	96.27	106.3	175.43	39.4	256	9.7	108	7.4	0.651859	2.4	133	40.5	1.9	201.835	16	0.4	220	807.662	10	0.18	1	1	1	1	1	1	1	1	1	1	1	2	2	1	2	1	2	1	1	1	28.75	7.71	0
54	1	34.2197	86.44	138.25	79.69	17.42	96.55	91.6	163.61	15.4	363	14.5	93	5.2	0.906963	2.36873	388.826	22.6	1.1	179	21	1	305	630	9	0.414601	1	1	1	1	1	1	1	1	1	1	1	1	2	2	1	1	2	1	1	1	17.69	12.89	0
79	2	24.2615	94.34	116.5	64.86	17.44	99.09	85.75	188	10.7	113	8.7	131	5.1	1.31434	2.3	196	24.1	1.3	201.835	13	1	580.816	807.662	12.2841	0.414601	2	1	1	2	1	1	1	1	1	1	2	1	2	1	2	1	2	1	1	1	6.01	2.4	0
61	2	28.3324	77.96	84.5	43.5	17.46	95.95	72.4	159.856	9.1	243	11.1	111	6.1	0.864688	2.36873	908	30.1	2.8	201.835	19	0.7	285	807.662	12.2841	0.414601	1	1	1	1	1	1	1	1	2	1	1	1	2	2	1	1	1	1	1	1	13.46	4.72	0
71	2	35.7708	104.44	114.29	71	17.46	95.76	93.9	162.02	9.1	133	12	160	7.9	0.888741	1.5	388.826	27	1.1	201.835	21	1.2	580.816	1992	28	0.414601	2	1	2	2	1	2	1	1	2	1	1	1	2	1	1	1	2	1	1	1	8.37	4.7	0
65	1	26.2531	83.19	86	55	17.48	99.89	80.4	175	10	229	10.7	242	7.5	1.43578	3.4	388.826	30.7	1.2	201.835	16	0.6	195	102	12.2841	0.414601	2	1	1	2	1	1	1	1	1	1	1	2	1	1	1	2	1	1	1	1	5.97	4.58	0
57	2	36.3799	94.79	136.1	72.7	17.48	98	112	175.46	9.7	156	11.6	139	4	2.04112	1.9	388.826	33.7	1.8	201.835	17	1.3	236	972	12.2841	0.414601	1	1	1	1	1	1	1	1	1	1	2	1	2	1	1	1	2	1	1	1	29.8	29.84	0
72	1	20.7342	126.65	104.92	62.62	17.48	99.19	55.4	163.46	50.1	427	10.1	128	4.2	1.73348	2.3	388.826	26.8	1.2	201.835	18	0.5	580.816	807.662	12.2841	0.414601	1	2	1	1	1	2	2	1	2	1	1	1	2	1	2	1	2	1	1	1	19.95	2.35	0
60	1	23.3556	80.08	133.33	78	17.5	97.54	74	178	10.9	224	8.5	107	5.2	1.0435	1.3	388.826	84.5	1.3	201.835	45	1.8	248	807.662	4	0.09	1	1	1	1	1	2	1	1	2	1	1	1	2	1	1	1	2	1	2	1	7.16	3.15	0
79	2	43.2146	92.17	114.392	66.6418	17.52	99.82	115	163.13	18.1	293	9.3	175	7.5	1.03827	1.4	388.826	47.4	4.9	201.835	12	0.6	297	807.662	12.2841	0.414601	1	1	2	1	1	2	1	1	1	1	2	2	2	1	2	1	1	2	2	1	6.83	4.02	0
80	1	28.0258	103.31	111.76	76.71	17.57	96.12	79.1	168	27.5	54	11.9	181	7.9	1.00539	12.2	373	36.2	1.5	158	37	3.6	422	16	1	0.414601	1	2	2	1	1	2	1	1	1	1	1	2	2	1	2	1	2	2	2	1	126.19	11.45	0
52	1	24.0364	112.35	103.05	67.41	17.57	97.52	62	160.606	28	476	8.5	92	10.4	0.365398	2.36873	388.826	46.2198	1.63062	201.835	11	0.7	580.816	807.662	12.2841	0.414601	1	1	1	2	1	1	1	1	2	1	2	1	2	1	1	1	1	1	1	1	4.93	3.33	0
51	2	29.7525	98.96	106	73	17.61	97.1	86.4	170.41	13.6	225	14.4	137	10.3	0.5504	1	842	27	1.2	201.835	9	0.9	147	18	1	0.414601	1	1	1	1	1	1	1	1	2	1	2	1	2	2	1	1	2	2	1	1	35.58	34.54	0
69	1	34.2569	112.86	114.392	66.6418	17.61	97.85	84.2	156.777	10.8	368	8.4	211	7.3	1.29599	1.2	388.826	25.6	1.2	201.835	21	1.8	580.816	564	2	0.06	1	1	1	1	1	1	1	1	1	1	2	1	2	2	1	1	2	1	1	1	14.48	2.02	0
73	2	27.8591	56.69	162.42	66.85	17.62	96.73	76.75	165.98	9.7	217	10.7	126	5.4	1.16365	1.1	431	27.7	1.5	201.835	8	0.3	580.816	257	4	0.414601	1	1	1	1	1	2	2	1	1	1	1	2	2	2	2	1	2	1	2	1	33.9	24.01	0
70	1	31.5247	90.19	114.2	70	17.62	95.33	93.1	171.85	10.5	526	9.5	154	4.2	2.08559	0.9	388.826	23.2	1.3	355	10	0.6	278	807.662	12.2841	0.414601	1	1	1	2	1	1	1	1	2	1	2	1	2	2	1	1	2	1	2	1	14.8	10.72	0
51	2	18.8062	108.56	96.17	43.83	17.64	98.88	51.2	165	9.5	189	13.7	219	9.7	0.945229	2.8	388.826	28.6	1	201.835	12	0.8	580.816	162	12.2841	0.414601	1	1	1	1	1	1	1	1	1	1	1	1	2	1	1	1	1	2	2	1	4.06	3.01	0
63	1	47.0753	89.31	122.14	61.23	17.67	97.42	127	164.25	28.3	231	13.5	211	5.6	1.85055	3.9	388.826	27.7	1.6	201.835	22	1.6	266	107	4	0.18	1	1	1	2	1	1	1	1	2	1	2	2	2	1	2	1	2	1	1	1	8.73	3.68	0
48	1	34.8494	98.48	91	56	17.67	99.54	102.5	171.5	8.2	187	10.1	111	5.2	1.0825	2.6	388.826	26.1	1	201.835	20	0.6	217	807.662	12.2841	0.414601	1	2	1	1	1	2	2	1	1	1	2	1	2	2	2	2	1	1	1	1	17.89	2.11	0
35	2	28.9608	94.19	123.43	73.86	17.68	97.2	88.5	174.81	10.4	106	14.9	123	7.1	0.78309	1.3	303	41.6	1.4	86	28	1	451	14	12.2841	0.01	2	1	1	1	1	1	1	1	1	1	1	1	2	2	2	1	2	2	2	1	30.58	30.59	0
60	1	21.6128	60.28	112.94	52.81	17.69	91.48	61	168	10.2	189	12.3	168	4.6	1.96906	2.6	388.826	71	1.2	201.835	25	1.4	580.816	172	9	0.23	1	1	1	1	1	1	1	1	1	1	1	1	2	1	1	1	1	1	1	1	8.12	2.12	0
39	2	55.5372	74.05	119.95	68.63	17.7	99.33	151.2	165	3.3	128	8.9	108	5.2	1.05325	2	344	79.3	1	201.835	28	0.8	818	514	118	1.05	1	2	1	1	1	1	1	1	1	1	1	1	2	1	2	1	2	1	1	1	22.79	16.47	0
63	2	17.2198	100.44	132	61.78	17.7	97.96	67.1	197.4	18.4	186	13.4	249	8	1.3614	2.2	441	97.7	1.7	135	13	1.3	359	107	11	0.414601	2	1	1	1	1	1	1	1	1	1	2	1	2	1	2	1	2	1	1	1	4.73	4.75	0
70	1	21.6785	103.7	123.46	54.3	17.7	98	59.5	165.67	10.9	193	14.9	119	6.2	0.906736	1.7	388.826	21.8	1.2	87	16	0.7	261	97	4	0.414601	1	2	2	1	1	2	1	1	1	1	2	1	2	1	2	1	2	1	1	1	29.11	23.98	0
78	1	28.6664	80.77	99	62.29	17.71	97.23	84	171.18	62.8	273	7.5	106	4.2	1.43554	0.9	398	36.8	1.6	201.835	8	0.9	179	807.662	1	0.414601	1	2	1	2	1	1	1	1	1	1	2	2	2	1	2	1	2	2	2	1	16.84	11.9	0
32	1	39.7429	66.34	93.43	34.71	17.72	99.33	108.2	165	14.6	198	13.8	101	7.4	0.609609	1.2	388.826	25.5	1.2	296	15	1	492	1373	2	0.414601	1	1	1	1	1	1	1	1	1	1	1	1	2	1	1	1	2	2	1	1	53.84	53.88	0
68	1	23.4819	114.23	94.6	64.73	17.73	96.73	74.4	178	8.7	252	9.6	75	7.3	0.46066	7.9	388.826	99.9	1.3	201.835	51	3.9	476	807.662	12.2841	0.414601	1	1	1	2	1	1	1	1	1	1	1	1	2	1	1	1	2	2	2	1	13.11	2.32	0
60	1	33.7194	57.19	101.63	72.17	17.77	97.81	102.5	174.35	8.2	184	10.4	230	7.4	1.38822	0.9	502	150	1.1	201.835	7	1.1	580.816	123	4	0.04	1	2	1	2	1	1	1	1	1	1	1	2	2	2	1	1	1	1	1	1	2.61	2.56	0
61	2	84.3087	60.03	103.86	57.36	17.78	98.9	170	142	9.2	89	12.6	97	5.4	0.895826	0.9	560	28.4	1.4	323	29	1.4	358	187	3	0.04	1	1	2	2	1	1	1	1	1	1	1	2	2	1	2	1	2	2	2	1	61.06	19.51	0
67	2	33.4124	99.26	115.88	67.4	17.78	96.92	100	173	13	216	6.6	94	10.3	0.377647	3.8	232	27.9	1.8	201.835	99	2.8	369	35	4	0.24	1	1	2	2	1	1	1	1	1	1	2	1	2	1	2	1	2	1	1	1	13.39	8.57	0
56	2	28.0583	73	114.392	66.6418	17.82	93.86	73.9	162.29	6.2	453	10.4	106	8.4	0.545324	1.9	388.826	37.9	1.9	201.835	17	0.9	331	807.662	12.2841	0.414601	2	1	1	1	1	2	1	1	2	1	2	1	2	2	2	1	2	2	2	2	12.77	4.75	0
33	1	22.1524	117.34	149.77	94.63	17.82	95.95	66.3	173	12.9	341	12.6	141	9.7	0.608572	2.36873	388.826	27.1	1.2	201.835	12	1.1	580.816	807.662	12.2841	0.414601	1	1	1	1	1	1	1	1	1	1	1	1	2	1	1	1	2	1	2	1	5.67	4.83	0
68	2	29.3997	70.08	96.83	66	17.83	95.64	93.15	178	8.3	244	8	108	7.4	0.651859	1.3	483	62.6	1.3	201.835	13	0.4	234	807.662	12.2841	0.414601	2	1	2	1	1	2	1	2	2	1	1	1	2	1	1	1	1	2	1	1	17.92	4.03	0
54	1	47.738	64.76	114.392	66.6418	17.84	98	124	161.168	25.5	200	9.9	184	7.1	1.17145	9.9	210	23.3	1.3	92	13	1.8	347	243	24	1.29	1	2	1	1	1	1	1	1	1	1	1	1	2	2	2	1	2	1	1	1	28.65	15.45	0
38	2	24.5234	99.31	136.87	70	17.85	95.65	77.7	178	19.7	159	8.7	136	7.4	0.820859	1.4	414	30.3	1.4	201.835	13	0.8	580.816	807.662	12.2841	0.414601	2	1	1	1	1	2	1	1	2	1	1	1	2	2	2	2	2	1	2	1	26.52	2.03	0
69	1	26.3272	76.04	147.25	90.04	17.88	97.08	85.3	180	11.8	89	13.1	361	5.2	3.52058	8.7	388.826	30.2	2.7	201.835	27	3.6	474	63	12.2841	0.414601	1	1	1	1	1	1	1	1	2	1	1	1	1	1	1	1	1	1	1	1	7.23	2.39	0
77	1	14.407	106.58	93.8	64.05	17.88	96	41.7	170.13	8.3	230	7.8	138	4.2	1.86891	1.2	360	32	2.2	168	10	0.6	512	807.662	12.2841	0.414601	1	2	2	2	1	1	1	1	1	1	1	1	2	1	2	1	2	1	1	1	26.9	25.36	0
51	2	46.585	106.71	94.71	60.29	17.88	97.92	147.6	178	8.8	132	7.8	109	5.6	0.955973	2.3	336	41.4	1.3	201.835	18	1.1	279	14	12.2841	0.414601	1	1	1	2	1	2	1	1	1	1	2	1	2	1	1	1	1	1	1	1	21.14	3.18	0
38	2	69.4855	59.81	123.5	68.5	17.92	98.88	232.7	183	8.4	202	11.2	95	7.8	0.536238	1.3	388.826	26.1	1.2	201.835	13	0.7	182	807.662	2	0.02	1	1	1	2	1	2	1	1	1	1	1	1	2	1	1	1	2	2	1	1	3.06	2.35	0
58	1	19.947	68.54	104.54	50	17.92	90.86	63.2	178	24.1	155	14.1	86	5.2	0.838697	1.4	388.826	35.3	1.5	201.835	9	3.1	580.816	807.662	2	0.04	1	1	2	1	1	2	1	1	2	1	2	1	1	1	2	2	1	2	1	1	5.09	2.22	0
56	1	21.6413	66.48	104.43	62.9	17.96	96.78	50	152	19.7	286	15.2	157	8.2	0.832273	1.2	388.826	26.8	0.9	201.835	31	0.8	580.816	807.662	12.2841	0.414601	1	1	1	1	1	1	1	1	1	1	1	1	2	1	1	1	1	2	1	1	7.71	3.74	0
77	2	14.8823	73.19	114.392	66.6418	17.97	99.97	52.6	188	8.2	180	8	86	7.4	0.519073	0.8	388.826	26.1	1.3	201.835	13	0.5	216	807.662	12.2841	0.414601	1	1	1	1	1	1	1	2	2	1	2	1	2	2	2	1	2	1	1	1	100.54	4.74	0
32	2	41.6275	61.19	127.84	81.28	18	100	110.6	163	12.2	161	6	99	5.2	0.965477	1.2	388.826	25.1	1.1	201.835	13	0.7	306	807.662	5	0.414601	1	1	1	1	1	1	1	1	1	1	1	1	2	1	1	1	2	2	2	1	6.66	2.88	0
47	1	88.4088	85.87	153.61	79.09	18	98.96	228.7	160.837	16.8	165	13.9	82	4.2	1.11051	2.36873	388.826	27.9	1.1	107	17	0.5	274	97	3	0.414601	1	1	1	2	1	2	1	1	1	1	1	1	2	1	1	1	1	1	2	1	10.51	9.19	0
57	2	34.0234	102.77	104.53	53.73	18	98.97	87.1	160	13.9	200	9.8	100	8.3	0.522166	0.9	388.826	31.2	1.3	201.835	11	0.7	163	24	12.2841	0.414601	1	2	1	2	1	1	1	1	2	1	2	1	2	1	2	1	2	1	2	1	10.77	8	0
33	2	30.1045	103.97	146.1	84.35	18	97.38	77	159.93	10.2	364	11.3	139	7.4	0.838967	1.3	138	30.5	1.4	201.835	12	1.1	279	47	8	0.12	1	1	1	1	1	1	1	1	1	1	2	1	2	1	1	1	2	1	1	1	7.94	3.87	0
63	2	29.3952	94.35	109.52	63.2	18.08	95.25	78.1	163	4.1	165	10.7	83	7.6	0.484191	2.36873	388.826	141.4	1.1	201.835	13	0.5	580.816	807.662	12.2841	0.414601	1	1	1	2	1	1	1	1	1	1	1	1	2	1	1	1	1	1	1	1	2.16	2.12	0
76	2	26.735	98.77	100.6	55	18.08	81.46	70	161.811	3.7	238	9.8	133	10.4	0.528239	1.6	963	27.7	1.2	201.835	63	1.9	556	20	3	0.15	1	1	1	1	1	1	2	1	1	1	1	1	2	2	2	1	2	1	2	1	50.16	28.08	0
57	2	29.6555	82.56	114.392	66.6418	18.09	96.94	75.7	159.77	4.4	147	10	87	7.3	0.534365	1.1	433	99	1.2	201.835	12	1	324	39	12.2841	0.05	1	1	1	2	1	1	1	1	1	1	2	1	2	2	2	2	2	2	2	1	18.18	10.35	0
63	1	27.9273	62.4	116.72	46.48	18.12	96.88	74.2	163	9.5	135	9.9	113	7.3	0.694061	3.6	162	30.9	1.6	201.835	17	1	580.816	807.662	12.2841	0.414601	2	1	1	1	1	1	1	1	1	1	2	1	2	2	2	2	2	1	1	1	8.06	4.92	0
33	1	28.5843	74.76	132.96	89.52	18.12	95.4	78	165.19	7.8	105	10.9	110	5.4	1.01588	1.7	899	24.6	1.1	201.835	10	0.7	232	391	2	0.414601	1	1	1	1	1	2	1	1	2	1	2	1	2	2	1	1	1	1	1	1	34.73	21.22	0
77	2	26.8858	81.2	97.33	47.67	18.12	96	77.7	170	26.3	955	8.4	128	8.3	0.668372	2.6	388.826	150	2.2	201.835	8	1.1	580.816	807.662	12.2841	0.414601	1	2	1	1	1	1	1	2	2	1	2	1	2	2	1	1	2	1	1	1	13.68	2.32	0
55	2	26.2186	83.94	114.392	66.6418	18.13	97.35	66.3	159.02	37.7	1013	12.1	135	7.8	0.762023	2.7	388.826	105.8	1.4	201.835	19	2.6	671	235	24	0.55	1	2	1	1	1	1	1	1	2	1	2	1	2	2	2	1	2	1	2	1	13.69	13.69	0
79	1	38.5215	85.55	87.67	42.67	18.13	98.37	89	152	14.7	138	10.5	107	7.4	0.645823	1.6	691	38.2	1.7	201.835	6	0.9	230	37	1	0.414601	1	1	1	1	1	2	2	1	1	1	1	2	2	1	1	1	1	1	1	1	12.53	2.7	0
51	1	14.5678	78.77	114.392	66.6418	18.15	99.56	43.6	173	10.1	152	11.9	113	7.4	0.682038	2.1	532	40.9	2.8	112	15	1.2	412	135	1	0.77	1	1	1	1	1	1	1	1	2	1	2	1	2	2	2	1	2	1	2	1	39.94	2.49	0
70	2	25.1974	99.56	123.71	70.17	18.15	95.38	68.6	165	6.2	120	9.4	87	8.3	0.454284	2.6	388.826	84.6	2	201.835	31	1.7	258	807.662	12.2841	0.414601	1	1	1	1	1	2	1	2	2	1	1	2	2	1	2	2	2	2	2	1	34.96	14.99	0
61	1	31.3197	91.52	93.8	51	18.16	92.96	77.2	157	34.4	107	10.7	227	5.6	1.99088	2.1	612	31	1.2	201.835	46	2	580.816	34	2	0.04	1	1	1	1	1	2	1	1	1	1	2	1	2	2	2	2	2	1	1	1	10.83	5.19	0
62	1	40.3007	68.36	118.42	80.05	18.17	98.71	107.3	163.171	13.9	222	15.1	115	7.1	0.732158	2.36873	388.826	29.5	1	223	9	0.9	1353	2809	275	14.01	2	1	1	2	1	1	1	1	2	1	1	1	2	1	1	1	1	1	2	1	3.83	2.17	0
49	2	16.9753	87.17	134.96	66.57	18.17	97.21	55	180	10.2	123	13.1	161	6.2	1.22676	2	388.826	25.7	1.3	201.835	16	0.9	580.816	242	4	0.414601	1	2	1	2	1	1	1	1	1	1	2	2	2	1	1	1	2	1	2	1	19.98	8.09	0
80	1	17.7692	72.08	101.56	51.16	18.2	97.24	56.3	178	15.3	144	7	101	8.4	0.519601	3.7	118	46.2198	1.7	128	11	1.1	499	807.662	12.2841	0.414601	2	1	1	2	1	1	1	1	2	1	2	2	2	2	2	1	2	1	1	1	21.83	12.55	0
49	1	36.6694	84.24	111.19	54.15	18.2	97.24	112.3	175	17	240	12.4	135	4	1.98238	1.9	388.826	27.6	1.1	201.835	17	0.8	580.816	807.662	12.2841	0.414601	2	2	1	2	1	1	1	1	2	1	1	1	2	1	1	1	2	1	2	1	6.38	2.17	0
70	1	34.4401	82.55	125.89	58.93	18.21	100	106.9	176.18	10.7	224	10	91	7.4	0.549252	2.36873	388.826	30.3	1.5	201.835	55	2.5	283	807.662	12.2841	0.414601	1	1	1	1	1	1	1	2	1	1	1	1	2	1	1	1	2	1	1	1	5.44	2.74	0
69	2	23.4107	68.26	112.5	65	18.22	99.74	62.2	163	23	382	11.8	142	4.1	2.00085	1.4	190	57.3	1.1	201.835	11	0.6	364	80	12.2841	0.414601	1	1	1	1	1	1	1	1	1	1	2	1	2	1	1	1	1	2	1	1	27.04	7.66	0
52	1	19.1265	97.59	80.88	51.83	18.22	98.04	55	169.576	9.5	355	12.7	145	7.5	0.860279	2.36873	388.826	33.5	1.3	201.835	13	1	212	807.662	12.2841	0.414601	1	2	1	1	1	1	1	1	1	1	2	1	1	1	2	1	2	1	1	1	10.62	2.94	0
66	1	27.4261	102.96	109.58	57.33	18.24	94	84.3	175.32	14.5	156	9.2	148	7.2	0.925347	2.36873	388.826	46.2198	1.63062	201.835	15	0.6	580.816	807.662	12.2841	0.414601	1	2	1	1	1	1	1	1	1	1	1	1	2	2	1	1	1	2	1	1	10.24	2.12	0
75	1	24.8492	98	130.46	76.7	18.28	95.46	75	173.73	16.2	58	8.9	364	7.6	2.12344	7.9	96	27.8	1.8	187	25	3.3	4120	7279	133	1.23	1	1	1	2	1	1	1	1	1	1	1	1	2	2	2	1	1	1	2	1	23.85	12.19	0
64	2	49.2362	88.7	124.22	72.74	18.3	97.48	156	178	10.4	209	8.7	181	8.3	0.94512	2.36873	388.826	29.8	1.3	201.835	9	0.5	288	807.662	12.2841	0.414601	1	1	2	1	1	2	1	1	2	2	1	2	2	1	2	1	1	1	2	1	9.69	2.39	0
76	1	37.6558	77.24	114.392	66.6418	18.31	93.17	87	152	11.1	223	10.5	412	7.8	2.32558	1.3	388.826	28.5	1.2	93	16	1	283	43	2	0.01	2	2	2	1	1	1	1	2	2	1	1	1	2	1	2	1	2	1	1	1	15.32	3.32	0
61	1	19.7975	92.32	105.04	66.17	18.32	96.36	66.3	183	25.9	468	14.5	216	4.2	2.92524	1.1	650	29.7	1.8	201.835	10	0.7	408	16	12.2841	0.414601	1	1	1	1	1	1	1	1	1	1	2	1	2	2	1	1	2	1	1	1	39.19	2.37	0
53	1	32.9477	76.59	119.25	55.5	18.34	94.27	89.7	165	8.8	210	15.7	140	6.2	1.06675	2.1	422	24.6	1.1	152	15	0.9	337	70	2	0.414601	1	1	1	1	1	1	1	1	1	1	1	1	2	2	2	1	2	1	1	1	24.42	5.18	0
32	1	26.109	97.58	114.392	66.6418	18.35	97.88	68.8	162.33	5.6	196	9.8	92	7.6	0.536694	2.36873	388.826	29.3	1.2	85	22	0.7	580.816	42	12.2841	0.414601	1	1	1	2	1	1	1	1	1	1	1	1	2	1	1	1	1	1	1	1	10.74	5.1	0
56	2	33.0947	66.88	121.61	60.09	18.4	98.76	94.6	169.07	3.9	241	8	84	7.4	0.507001	0.6	388.826	36.8	3.5	201.835	11	0.5	143	807.662	12.2841	0.414601	1	1	2	1	1	1	1	2	2	1	2	1	2	2	2	1	1	2	1	1	8.31	2.41	0
28	2	38.6719	92.26	109.86	69	18.44	98.31	99	160	11.8	172	13.6	142	4.2	1.92308	1.7	388.826	30.1	1.4	201.835	13	1.1	319	145	8	0.41	1	1	1	1	1	1	1	1	2	1	2	1	2	2	1	1	2	1	2	1	131.97	15.06	0
66	2	25.8937	97.44	107.67	74.83	18.44	97	76.8	172.22	7	216	9.9	112	5.6	0.982284	2.36873	388.826	50.5	1.7	201.835	10	0.9	200	807.662	12.2841	0.414601	1	1	1	2	1	1	1	1	2	1	2	1	2	1	1	1	1	1	1	1	5.05	2.1	0
35	1	20.0101	89.04	137.83	84.13	18.48	98.33	63.4	178	16.4	182	12	152	10.4	0.603702	5.5	388.826	24.6	1.1	201.835	11	0.8	450	807.662	12.2841	0.414601	1	1	1	1	1	1	1	1	1	1	1	2	2	1	1	1	1	1	1	1	17.47	2.08	0
31	2	30.6831	113.15	107.8	69.07	18.5	99.17	86.6	168	9.9	165	14.3	108	8	0.590487	1	388.826	30.1	1.3	115	13	1	580.816	99	2	0.01	1	1	1	1	1	1	1	1	1	1	1	1	2	2	1	1	2	1	1	1	49.84	50.18	0
65	2	60.3318	120.92	131.4	90.84	18.5	96.67	160	162.85	10.5	122	10.2	171	7.5	1.01454	1.6	175	25.6	1.6	201.835	15	0.8	580.816	807.662	12.2841	0.414601	1	1	1	1	1	2	1	1	1	1	1	2	2	2	2	1	2	1	1	1	6.2	4.46	0
54	2	27.6976	76.24	132.5	83.5	18.52	100	81	171.01	16	218	13.7	119	4.2	1.61159	1.1	388.826	46.2198	1.63062	201.835	11	0.8	580.816	807.662	12.2841	0.414601	1	2	1	1	1	1	1	1	1	1	2	1	2	1	1	1	1	1	1	1	8.8	4.8	0
30	2	20.2307	63	97.63	64.11	18.61	92.04	58	169.32	13.1	240	12.8	141	10.3	0.56647	1.1	388.826	40.1	1.3	201.835	13	0.9	813	807.662	7	0.33	1	1	1	1	1	1	1	1	1	2	1	1	2	1	2	1	2	1	1	1	10.59	2.44	0
63	1	31.282	65.33	126.23	74.86	18.63	95.75	92.4	171.866	5.9	234	8.4	82	5.4	0.757296	2.36873	388.826	26.7	1.2	201.835	15	0.4	580.816	807.662	12.2841	0.414601	1	2	1	1	1	1	1	1	1	1	1	1	2	1	1	1	2	1	1	1	13.96	2.8	0
29	1	18.3321	84.88	95.63	55.05	18.63	95.04	50	165.15	13.1	156	10.5	151	5.1	1.515	2.9	244	23.4	1.4	201.835	9	0.6	580.816	807.662	12.2841	0.414601	1	1	1	1	1	1	1	1	1	1	2	1	2	1	1	1	2	1	2	1	6.11	2.12	0
71	1	21.2429	61.19	134.69	68.1	18.64	97.92	64.3667	174.07	12	279	9.9	167	7.5	0.990804	1.7	388.826	33.4	1.6	201.835	8	0.5	235	807.662	12.2841	0.414601	2	2	1	2	1	1	1	1	1	1	2	2	2	1	2	1	2	1	1	1	12.29	2.82	0
77	2	16.2037	99.48	128.96	68.04	18.64	99.32	52.5	180	7	144	8.1	128	7.1	0.814923	2.36873	221	150	1.7	201.835	26	0.9	223	807.662	12.2841	0.414601	2	2	1	2	1	1	1	1	2	1	2	2	2	1	1	1	2	1	1	1	4.54	2.41	0
18	2	33.0796	94.72	146.46	87.37	18.65	95.98	95.6	170	15.7	347	12.1	499	6.2	3.80219	2.36873	388.826	51.4	1.2	201.835	34	1.2	580.816	807.662	12.2841	0.414601	1	1	1	1	1	2	1	1	1	1	2	1	2	1	1	1	2	2	2	1	3.03	2.16	0
61	1	26.8745	118.42	113.92	64.75	18.65	95.54	90	183	17.4	393	9.7	51	7.6	0.297515	1.2	496	129.6	1.2	315	1	0.3	580.816	86	2	0.414601	1	1	1	1	1	1	1	1	2	1	2	2	2	1	2	1	2	1	2	2	17.67	5.97	0
73	2	27.4687	94.08	100.67	62.71	18.67	98.33	77.5	167.97	11.3	136	9.9	107	6.4	0.781136	2.36873	388.826	32.8	1.6	201.835	12	0.7	580.816	807.662	12.2841	0.414601	2	1	1	1	1	1	1	1	1	1	1	1	2	2	1	2	1	1	1	1	7.08	2.12	0
80	1	34.6059	96.13	93.33	63	18.67	97.21	85.3	157	10.5	370	10.4	122	7.6	0.711702	0.8	388.826	44.7	1.5	201.835	27	0.7	130	807.662	1	0.414601	1	1	2	1	1	1	1	1	1	1	1	1	2	1	1	2	1	1	1	1	2.53	2.45	0
51	2	32.7651	99.48	110.8	48.56	18.68	94.36	96.1	171.26	22.5	34	7.8	206	8.1	1.1089	8.1	388.826	27.1	1.5	201.835	35	1.6	1791	807.662	4	0.04	1	1	2	1	1	1	1	1	2	1	1	1	1	1	1	1	2	1	1	1	5.88	2.75	0
72	1	28.0152	71.46	118.5	56.1	18.7	97.79	84.4	173.57	6.4	194	9.7	91	10.3	0.365594	2.36873	388.826	28.4	1.1	201.835	26	1.4	580.816	145	2	0.414601	1	1	1	1	1	1	1	1	1	1	1	1	2	1	1	1	2	1	1	1	4.01	2.74	0
74	2	35.2866	80.2	107.2	60.8	18.71	98.03	108.3	175.19	9.4	270	10.4	169	8.1	0.909727	2.6	618	36	1.5	201.835	15	0.8	580.816	807.662	12.2841	0.414601	1	1	1	2	1	1	1	1	1	1	1	1	2	2	2	1	2	2	2	1	24.55	24.53	0
65	1	50.0884	100.42	179.92	112.88	18.71	94.52	158.7	178	6.4	121	12.4	83	7.6	0.484191	3	388.826	54.1	1.1	201.835	47	8.9	191	105	3	0.13	1	1	1	2	1	1	1	1	2	1	1	2	2	2	1	1	2	1	2	1	9.08	3.23	0
72	1	42.0617	85.58	114.392	66.6418	18.77	99.31	107	159.496	17.2	369	6.9	121	6.2	0.921975	3.5	388.826	36.7	3.4	144	63	6.3	580.816	4470	12.2841	0.414601	1	1	2	1	1	2	2	1	2	1	1	2	2	2	2	1	2	1	2	1	16.6	8.55	0
57	2	19.7964	82.74	99.79	73.71	18.78	99.84	53.7	164.7	8.2	301	9.5	101	4.2	1.36782	2.36873	388.826	35.5	1.2	201.835	9	0.8	152	807.662	12.2841	0.414601	1	1	1	1	1	1	1	1	1	1	1	1	2	1	1	1	1	2	1	1	11.89	2.77	0
55	2	31.1404	105.83	126.21	74.38	18.79	98.08	93.2	173	7	155	8.6	97	5.2	0.945972	1	189	144.4	1.4	201.835	10	0.9	419	79	1	0.414601	1	1	1	1	1	2	2	1	2	1	1	1	2	1	1	1	1	2	1	2	8.91	3.89	0
54	2	32.1698	102.73	136.72	92.72	18.81	95.46	89	166.33	7.4	84	11.9	123	7.6	0.717536	1.5	160	29.5	1.3	208	16	0.6	990	33	1	0.08	2	1	2	1	1	2	1	2	2	1	2	1	2	1	2	1	2	1	2	1	29.42	13.77	0
57	2	32.0907	108.43	101.57	61.71	18.81	93.29	99.8	176.35	14.1	173	11.4	127	7.8	0.716866	2.2	388.826	34.1	1.7	201.835	9	0.9	580.816	807.662	12.2841	0.414601	1	2	2	1	1	2	1	1	2	1	2	2	1	1	2	1	2	2	1	2	8.87	2.77	0
70	2	30.8061	82.64	101.52	66.43	18.82	96.14	83.2	164.34	10.2	259	8.4	117	5.4	1.08053	6.6	175	34	1.4	345	12	0.5	121	208	12.2841	0.414601	1	1	2	1	1	1	1	1	2	1	2	2	2	1	2	1	1	1	1	1	109.38	12.04	0
55	2	35.2617	97.75	97.63	54.92	18.82	97.35	96	165	10.4	245	11.5	101	6.2	0.769582	2.36873	388.826	35.9	1.3	201.835	10	0.6	580.816	807.662	12.2841	0.414601	1	1	1	1	1	1	1	1	1	1	1	1	1	1	1	1	2	1	2	1	8.03	4.02	0
69	2	25.0309	79.42	86.33	41	18.83	97.5	81.1	180	13.2434	222.243	10.5735	114	5.3	1.08149	12.8	388.826	46.2198	1.63062	201.835	10	0.2	161	807.662	12.2841	0.414601	1	1	1	1	1	2	1	1	1	1	1	2	2	1	2	1	2	1	1	1	9.32	2.84	0
58	1	21.6263	64.64	137.7	83.95	18.86	94.55	62.5	170	28.2	707	10.8	74	8	0.404593	2.36873	388.826	30.7	1.1	201.835	14	0.7	580.816	92	6	0.414601	2	1	1	1	1	2	1	1	1	1	1	1	2	1	2	1	2	2	1	1	7.89	3.08	0
64	2	29.8778	104.96	111.45	66.18	18.88	96.42	105.6	188	4.9	150	7.3	275	6.9	1.81722	1	206	25.5	1.2	129	9	0.2	263	807.662	12.2841	0.414601	1	1	1	2	1	2	1	1	1	1	2	2	2	2	1	1	2	2	2	1	23.25	15.05	0
50	2	43.538	98.56	113.84	75.6	18.89	95.19	104.6	155	10.7	108	7.6	84	6.2	0.640049	2.36873	406	30.1	2.2	201.835	11	0.6	237	807.662	12.2841	0.414601	1	2	1	2	1	1	1	1	2	1	2	1	2	2	1	1	1	1	1	1	39.5	3.64	0
66	2	28.7153	118.16	159.92	105.96	18.92	97.24	79.5	166.39	7	179	13.5	149	8.3	0.778027	1	388.826	25.8	1.1	201.835	21	1.5	580.816	807.662	12.2841	0.414601	1	1	1	1	1	1	1	1	1	1	1	1	1	1	1	2	2	2	1	1	6.99	2.87	0
56	2	27.2491	90.72	133.39	76.28	18.93	99.93	101.5	193	20.5	82	11.7	113	9.7	0.487721	1.6	268	28.8	1.4	201.835	24	0.7	496	807.662	12.2841	0.414601	1	1	2	1	1	2	2	1	1	2	1	1	2	1	2	1	2	1	1	1	25.26	22.48	0
72	2	34.1126	66	136.85	63.08	18.95	98.28	109	178.754	9.7	287	12.2	175	6.2	1.33343	2.36873	388.826	29.4	1.3	201.835	15	1.2	580.816	807.662	12.2841	0.414601	2	1	1	1	1	1	1	2	2	2	2	1	2	1	1	1	1	1	2	1	3.87	2.27	0
76	2	31.8066	69.17	113.09	45.55	18.96	97.3	78.4	157	7.7	258	8.2	101	4.2	1.36782	1.8	388.826	36.7	2	201.835	11	0.6	216	807.662	3	0.414601	1	1	1	1	1	1	1	1	1	1	2	1	2	1	2	1	2	1	1	1	7.82	7.83	0
74	1	15.4163	114.16	151.27	90.92	18.96	95.32	40.8	162.682	6.5	123	11.5	169	10.4	0.671221	1.8	459	150	3.1	201.835	61	8.2	448	247	9	2.07	2	1	1	1	1	2	1	1	2	1	2	2	2	2	2	1	2	2	1	1	16.99	6.01	0
73	2	24.635	110.73	118.5	62.68	18.98	99.96	82.5	183	10.2	117	8.6	102	6.2	0.777202	0.9	332	28.6	1.4	201.835	46	1.5	138	807.662	12.2841	0.414601	1	1	1	2	1	1	1	1	2	1	1	2	2	2	2	1	2	1	1	1	15.81	3.02	0
74	2	42.1665	72.88	88.5	38.79	19	97.46	126.2	173	19.7	149	7.2	156	7.9	0.866522	2.4	234	51.7	1.8	201.835	7	0.4	283	807.662	12.2841	0.414601	1	1	2	1	1	2	1	2	2	1	2	1	2	2	2	1	1	2	2	2	10.64	6.06	0
36	1	25.6378	111.03	103.04	51	19	99.58	75.6	171.72	13.2	102	10.6	275	7.3	1.68909	1.7	388.826	32.2	1	201.835	26	1.5	404	807.662	12.2841	0.414601	1	1	1	1	1	1	1	1	1	1	1	1	2	1	1	1	2	1	1	1	16.09	4.03	0
64	1	17.5261	80.1	115.57	66.07	19.03	98.17	43.2	157	23	140	9.3	108	10.4	0.428946	3.6	214	43.4	1.9	201.835	16	0.9	524	807.662	12.2841	0.414601	1	1	1	2	1	1	1	1	1	1	1	1	2	2	2	2	2	1	2	1	13	6.34	0
64	1	20.8327	70.88	95.54	64.71	19.08	95.68	63.8	175	13.8	294	11.8	91	5.2	0.887459	1.6	388.826	126.2	1.1	201.835	5	0.3	352	807.662	12.2841	0.414601	1	2	1	2	1	1	1	1	1	1	2	1	2	1	1	1	2	2	2	1	11.03	5.01	0
77	1	26.4875	71.29	81.03	49.91	19.09	97.24	81.35	175.25	11.3	273	10	256	4.1	3.60716	1.3	388.826	27.9	1.8	201.835	13	0.7	580.816	807.662	2	1.62	2	2	2	1	1	1	1	2	1	1	1	1	2	2	2	1	2	2	2	1	13.49	5.05	0
64	2	25.0046	103.52	124.33	77.04	19.11	96.11	77.15	175.654	10	146	10.7	185	5.4	1.70853	1.4	388.826	150	1.2	201.835	24	0.7	580.816	358	21	0.15	1	1	2	1	1	2	1	1	1	1	1	1	2	1	2	1	2	2	2	1	9.58	5.5	0
34	1	40.2819	117.19	100.88	74.6	19.12	96.09	103	159.906	13.3	248	6.8	232	5.4	2.14259	4	388.826	150	1.6	113	18	0.9	350	47	2	0.03	1	2	1	1	1	1	1	1	1	1	1	1	2	2	1	1	2	1	1	1	70.62	4	0
61	1	24.0975	88.67	93.83	46.92	19.13	95.46	80.7	183	14	186	12.7	107	5.1	1.07354	2.9	388.826	29.7	1.2	201.835	10	1.3	580.816	807.662	12.2841	0.414601	1	1	1	1	1	2	1	1	2	1	1	1	2	2	2	1	2	1	2	1	7.09	3.46	0
77	1	34.7266	80.19	124.59	76.41	19.14	95.31	92	162.766	17.8	387	6.9	180	5.1	1.80596	3.5	608	26.1	1.3	201.835	23	0.9	417	807.662	12.2841	0.414601	1	1	1	1	1	2	1	2	2	1	1	1	2	1	2	1	2	2	2	1	8.52	4.54	0
60	2	35.5097	80.08	166	102.67	19.17	98.42	106.4	173.1	14.8	348	14	134	7.6	0.781706	1.8	388.826	43	1.1	208	14	0.7	404	158	13	0.22	1	1	1	1	1	1	1	1	2	1	1	1	2	2	1	1	2	2	1	1	14.81	4.89	0
66	2	31.3774	86.41	112.36	75.91	19.18	99.91	84.3	163.91	10.4	578	8.5	123	4.3	1.60344	1.1	388.826	36	1.9	201.835	11	0.8	436	807.662	12.2841	0.414601	1	1	1	1	1	1	1	1	1	1	1	2	2	1	1	1	2	2	1	1	20.07	4.95	0
49	2	31.9559	79.69	106.75	57.88	19.19	93.19	87	165	11.9	319	10.3	139	13.4	0.411389	2.36873	381	20.9	1	201.835	15	0.7	169	807.662	12.2841	0.414601	1	1	1	1	1	2	1	2	1	1	1	1	2	2	1	1	2	1	2	1	18	2.75	0
77	2	19.8118	81.12	111.54	73.58	19.24	99.28	62.9	178.182	12.4	124	10.6	121	8.4	0.622492	1.1	298	46.8	1.3	201.835	7	0.4	168	807.662	12.2841	0.414601	1	1	2	1	1	1	1	2	1	1	1	1	1	1	1	1	1	1	1	1	7.73	3.01	0
62	1	46.5748	83.88	124.5	83.25	19.25	96.96	126.8	165	17.5	264	15	184	4.2	2.49187	2.36873	414	56.2	1.4	201.835	27	0.9	580.816	807.662	9	0.414601	1	1	1	2	1	1	1	1	2	1	1	1	2	2	1	1	1	1	1	1	3.74	2.84	0
58	2	56.2414	103.35	123.05	65.91	19.26	93.96	102.5	135	8	170	9.3	103	8	0.563149	2.36873	388.826	22.4	1	201.835	22	0.7	288	807.662	12.2841	0.414601	1	2	1	2	1	1	1	1	2	1	1	1	2	1	1	2	1	2	2	1	18.93	2.5	0
53	2	30.1714	87.96	105.83	58.08	19.28	97.8	92.4	175	8.8	321	7.2	139	10.3	0.558435	2.36873	388.826	33.7	1.7	201.835	11	0.7	277	807.662	12.2841	0.414601	1	1	2	1	1	1	1	1	2	1	1	2	1	1	1	2	1	2	2	1	15.1	3.03	0
72	1	35.3209	81.8	102.12	52.2	19.32	97.76	108.7	175.428	22.8	258	8.7	168	4.2	2.27519	1.9	388.826	34.6	1.4	201.835	33	2.2	580.816	136	6	0.04	1	1	1	2	1	2	1	1	2	1	1	2	2	2	1	1	2	1	1	1	13.77	3.23	0
58	2	21.5971	91.26	102.09	67.58	19.35	97.48	66.3	175.21	11.5	104	13	115	4.3	1.49915	2.6	192	32	1.1	126	13	1	357	807.662	12.2841	0.01	2	1	1	1	1	1	1	1	1	1	2	1	2	1	2	1	2	1	2	1	27.39	13.42	0
69	2	29.6194	88.41	120	62.32	19.36	98.82	85.6	170	11.2	251	11.2	110	5.4	1.01588	0.8	472	56.3	1.2	299	14	0.5	143	28	3	0.414601	1	1	2	1	1	2	1	1	1	1	1	1	2	2	2	1	2	2	1	1	26.56	26.53	0
26	1	20.4566	61.07	106.67	37.67	19.39	97.97	59.2	170.116	7.3	181	9.9	101	5.4	0.932767	1.6	434	34.5	1.1	201.835	6	0.3	274	807.662	12.2841	0.414601	1	1	1	1	1	2	1	1	2	1	1	1	2	1	2	1	2	2	1	1	35.3	35.23	0
64	1	29.7973	63.69	114.392	66.6418	19.39	99.33	84.1	168	39.7	201	7.6	236	10.3	0.948134	1.2	724	26.2	1.2	319	13	0.8	268	26	1	0.414601	2	2	1	1	1	1	1	1	1	1	1	1	2	2	2	1	2	1	1	1	57.82	8.82	0
68	1	18.706	103.05	91	48.5	19.39	98.67	49.7	163	19.9	179	10.5	152	5.4	1.40377	2.36873	388.826	23.2	1.1	201.835	11	0.8	580.816	807.662	12.2841	0.414601	2	1	1	1	1	2	2	1	2	1	2	1	2	1	1	1	2	1	2	1	4.53	3.68	0
52	1	40.7455	111.72	87.84	60.72	19.44	94.28	115	168	11.6	142	10.4	107	7.3	0.657208	7	734	33.4	1.1	201.835	19	1.1	351	697	2	0.06	1	1	1	2	1	1	1	1	2	1	1	1	2	1	1	1	2	2	2	1	12.77	3.66	0
77	2	36.4088	129	91	69.5	19.44	97.33	97.3	163.476	13	149	11.1	137	6.2	1.04389	1.1	697	23.7	1.1	201.835	11	0.6	233	50	3	0.12	1	1	2	2	1	1	1	1	1	1	1	1	2	2	2	1	2	2	1	1	68.56	18.8	0
50	1	31.4879	87.18	133.95	71.53	19.45	95.61	91	170	4.9	152	13.8	123	10.3	0.494155	6	388.826	28.7	1.4	201.835	12	0.6	1635	807.662	12.2841	0.414601	1	1	1	1	1	1	1	1	1	1	1	1	2	2	2	1	2	1	1	1	30.74	3.53	0
32	2	42.7916	78.75	114.392	66.6418	19.46	97.29	116.5	165	20.2	191	8.9	144	7.2	0.900338	1.2	316	24.1	1.1	201.835	26	2.2	162	807.662	12.2841	0.414601	1	2	1	1	1	2	1	1	1	1	1	1	2	1	1	1	2	1	2	1	4.55	2.17	0
47	1	20.7045	84.07	115.17	73.67	19.46	99.28	65.6	178	23.3	318	13.9	176	5.4	1.62542	4	352	25.4	1.2	201.835	32	2.5	500	263	12	0.04	1	1	2	1	1	2	1	1	2	1	2	1	2	1	1	2	2	1	2	1	21.85	2.54	0
66	1	24.9135	82.8	142.14	71.29	19.48	98	72	170	12	156	11.7	166	8	0.9076	5.8	260	31.9	1.2	75	7	0.5	735	807.662	12.2841	0.414601	1	2	1	1	1	1	1	1	2	1	1	1	2	1	2	1	2	1	1	1	34.06	32.81	0
55	1	18.2362	79.04	91.18	58.27	19.5	97.12	55.25	174.06	13.5	183	11.7	256	6.2	1.95062	2.36873	388.826	27.5	1.3	201.835	15	1.2	359	483	3	0.414601	1	2	1	1	1	1	1	1	1	1	1	2	2	1	1	1	1	1	2	1	7.35	7.32	0
59	2	51.9184	106.1	132	71.2	19.5	98.61	159	175	14.4	174	9.7	111	6.2	0.845779	1.2	388.826	46.2198	3.2	201.835	26	1.1	580.816	807.662	12.2841	0.02	1	1	1	2	1	1	1	1	2	2	1	1	2	2	1	1	2	1	1	1	10.71	4.58	0
52	1	16.325	82.25	150.33	80.57	19.52	95.44	43.3	162.861	3.9	159	8.5	117	4.3	1.52522	2.36873	388.826	46.2198	1.63062	201.835	9	0.6	580.816	807.662	12.2841	0.414601	1	1	1	1	1	1	1	1	1	1	2	1	1	1	1	1	1	2	1	1	14.69	2.18	0
64	2	21.199	85.96	93.92	63.24	19.52	98.96	65.1	175.24	6.97	152	9.8	141	5.4	1.30218	2.36873	388.826	61.2	1.3	201.835	14	0.6	351	24	6	0.09	1	2	1	1	1	1	1	1	1	1	1	1	2	1	1	1	2	2	2	1	17.97	2.89	0
72	1	18.9596	93.07	122.33	78.92	19.52	97.41	61.5	180.104	18.7	435	7.6	120	7.8	0.677354	1.3	388.826	47.2	2.6	201.835	105	6.5	580.816	34	2	0.2	1	1	2	1	1	1	1	1	1	1	1	2	2	2	2	1	2	1	2	1	14.64	14.54	0
72	1	21.9671	117.28	129.46	93.67	19.52	96.48	62	168	8.5	165	10.8	143	5.6	1.25417	2.36873	388.826	46.2198	1.63062	75	14	0.8	580.816	807.662	12.2841	0.414601	1	1	2	1	1	1	1	1	1	1	1	1	2	1	1	1	2	1	1	1	6.18	3.1	0
55	1	58.9388	119.15	128	66.65	19.54	97.18	180.5	175	12.1	204	11.1	124	7.6	0.72337	1.1	195	28.1	1	201.835	11	0.5	261	164	1	0.414601	1	1	1	2	1	1	1	1	2	1	1	2	2	2	1	1	1	1	2	1	72.29	5.24	0
53	2	42.8497	83.41	109.32	67.84	19.56	95.61	99	152	11.6	134	13.9	101	7.3	0.620355	1.2	388.826	46.2198	1.63062	201.835	7	0.7	306	141	12.2841	0.414601	1	1	1	1	1	1	1	1	1	1	1	1	2	1	1	1	2	1	2	1	32.55	6.71	0
68	2	29.3878	93.4	125.82	66	19.6	99.13	90	175	12.5	139	6.8	116	4.6	1.35959	7.3	95	38.3	1.5	148	33	0.7	701	807.662	12.2841	0.414601	1	1	1	2	1	1	1	1	1	1	1	1	2	1	2	1	1	2	1	1	20.08	4.04	0
69	1	23.7486	102.64	111.81	71.21	19.61	98.16	75	177.71	7.7	274	11.8	119	7.2	0.744029	2.36873	388.826	46.2198	1.63062	201.835	7	0.6	580.816	807.662	12.2841	0.414601	1	1	1	1	1	2	1	1	1	1	2	1	2	1	1	1	1	1	1	1	6.63	3.76	0
77	1	27.1869	77.87	100.56	60	19.62	97	80	171.54	9.4	97	6.6	98	13.4	0.290044	1.5	216	29	1.5	201.835	46	2	580.816	807.662	12.2841	0.414601	1	1	1	1	1	1	1	1	1	1	1	1	2	2	2	1	2	1	1	1	14.3	4.22	0
25	1	25.7543	70.59	90.29	61	19.63	92.15	81.6	178	6.3	225	14.7	136	8.3	0.710146	2.2	388.826	35.8	1.2	108	9	0.6	249	13	2	0.414601	1	1	1	1	1	1	1	1	1	1	1	1	2	1	1	1	2	2	1	1	25.76	9.85	0
36	2	26.7158	99.62	98.88	52.96	19.63	97.16	80.2	173.262	13.9	379	6.4	104	6.6	0.7287	1.8	388.826	25.9	1.3	201.835	18	1.4	363	86	1	0.414601	1	1	1	1	1	1	1	1	1	1	1	1	2	1	1	1	1	1	1	1	8.2	3.13	0
71	2	35.0621	102.92	113.64	55.04	19.63	98.4	120	185	10.1	149	14.4	117	4.1	1.64858	1.4	388.826	39.2	2.8	201.835	23	1.2	580.816	807.662	12.2841	0.414601	1	1	1	2	1	1	1	1	1	1	1	2	2	2	1	2	2	1	1	1	5.15	4.82	0
53	2	39.1368	81.25	79.75	43.63	19.67	96.69	106.55	165	10.2	163	14.2	74	7.2	0.462674	1.2	274	37.4	1.2	201.835	5	0.7	580.816	807.662	12.2841	0.11	1	1	1	2	1	1	1	1	1	1	1	1	2	2	1	1	1	1	2	1	3.34	2.29	0
75	1	17.3061	88.94	116.5	83.5	19.69	97.75	53	175	11.6	227	7.8	108	5.2	1.05325	2	388.826	29.4	2.7	201.835	29	0.9	580.816	807.662	12.2841	0.414601	1	1	1	1	1	1	1	1	1	1	2	1	2	1	1	1	2	1	2	1	4.97	2.09	0
65	2	32.1929	69.38	119.22	64.48	19.71	97.21	102	178	21.3	419	10.3	141	7.5	0.836547	0.7	388.826	28.7	1.3	293	12	0.6	658	807.662	12.2841	0.414601	1	1	2	1	1	1	1	1	1	1	1	2	2	1	1	2	2	1	1	1	26.75	26.76	0
61	2	14.8372	109.57	132.73	79.6	19.73	94.27	53	189	24.7	49	7.6	112	5.3	1.06252	3.1	399	37.7	2.4	201.835	40	1.8	411	69	2	0.414601	2	1	2	1	1	1	1	1	1	1	1	1	2	1	2	1	2	1	1	1	13.51	5.51	0
66	2	29.7399	89.04	133.3	91.5	19.74	95.96	89.4	173.38	10.1	142	11.5	142	7.3	0.872182	2.36873	266	150	1.2	201.835	12	1.2	580.816	108	3	0.13	1	2	1	2	1	1	1	1	1	1	1	1	2	2	1	1	1	1	1	1	3.71	2.7	0
58	2	28.1385	66.85	110.71	68.86	19.78	99.96	75	163.26	14.1	235	10.2	101	7.2	0.631487	2.3	388.826	37.8	1.8	554	33	1.3	591	509	25	0.01	1	1	1	2	1	1	1	1	1	1	1	2	2	2	2	1	2	2	1	1	20.82	13.74	0
72	2	20.2014	75.32	125.22	74.56	19.82	96.96	71.4	188	9.6	152	7.4	107	6.6	0.74972	2.36873	492	37.3	3.3	201.835	102	6.8	522	807.662	12.2841	0.414601	1	1	1	2	1	1	1	1	1	1	1	1	2	2	1	1	2	1	1	1	52.8	2.66	0
75	2	22.5598	116.25	131	67	19.82	96.04	54.2	155	13	22	15.6	105	4.5	1.2735	0.9	312	46.2198	1.63062	201.835	40	1.2	349	807.662	12.2841	0.414601	2	1	1	2	1	1	1	1	2	2	1	1	2	2	2	1	1	1	2	1	46.44	5.8	0
55	1	23.8367	115.96	94.1	56.2	19.84	92.69	73	175	7	262	8.3	117	6.3	0.872418	2.36873	388.826	28.9	2.3	201.835	23	1.3	580.816	807.662	12.2841	0.414601	1	1	1	1	1	1	1	1	1	1	1	1	2	2	1	1	1	1	1	1	3.88	2.61	0
69	2	26.722	118.53	148.3	88.96	19.85	97	83.5	176.77	4.5	119	6.2	209	7.4	1.26147	2.36873	388.826	29.1	1.1	201.835	8	0.4	314	807.662	12.2841	0.414601	1	1	2	2	1	1	1	1	1	1	1	1	2	1	1	1	1	2	1	1	7.05	2.46	0
61	2	18.0546	86.5	119.1	49.8	19.87	97.16	52	169.71	46.9	383	8.2	304	8	1.66211	2.7	867	28.3	1.5	284	68	2.7	389	43	2	0.63	1	1	1	2	1	1	1	1	2	1	1	1	2	1	2	1	2	1	1	1	61.99	2.99	0
70	2	36.7949	59.71	109.91	63.7	19.88	96.25	103.85	168	14.4	156	12.1	149	7.4	0.899324	3.9	309	25.8	1.1	201.835	18	1	222	807.662	12.2841	0.414601	1	2	2	1	1	2	1	1	2	1	1	1	2	1	2	1	2	1	2	1	10.96	3.87	0
73	1	23.5813	77.29	115.79	62.71	19.88	98.08	64.2	165	10.8	320	11.4	171	7.4	1.03211	2.36873	388.826	46.2198	1.63062	201.835	10	0.7	580.816	1344	15	0.414601	1	1	1	2	1	1	1	1	2	1	1	2	2	1	1	1	2	1	2	1	11.74	3.24	0
26	1	24.4473	83.5	134.58	69.63	19.88	96.5	69	168	37.3	265	8.8	332	6.3	2.47558	5.9	225	36.3	2.5	148	30	1.7	2205	718	12.2841	0.414601	1	1	1	2	1	2	1	1	2	1	2	1	2	2	2	2	2	1	2	1	21.29	16.71	0
45	2	22.157	90.96	124.54	85.92	19.88	96.91	67.6	174.67	5.7	119	9.5	111	6.2	0.845779	1.1	388.826	91.8	1.3	201.835	25	0.6	580.816	807.662	12.2841	0.414601	1	1	1	1	1	1	1	1	1	1	2	1	2	1	1	2	1	2	1	1	13.02	4.09	0
68	2	24.3918	94.42	120.17	83.37	19.94	97.42	74.7	175	6.7	59	7.7	116	5.2	1.13127	4.5	200	37.3	1	348	100	10.5	242	42	12.2841	0.414601	1	1	2	2	1	1	1	1	1	1	2	2	2	1	1	1	1	2	2	1	66.39	3.5	0
35	2	41.6016	121.77	126.48	81.07	19.94	95.52	106.5	160	20.7	248	11.6	105	6.3	0.782939	2.36873	388.826	21.5	1	201.835	9	0.5	263	807.662	12.2841	0.414601	1	1	1	1	1	1	1	1	2	1	1	1	2	1	1	1	2	2	2	1	7.89	2.88	0
78	1	31.4272	94.54	102.63	69	19.96	98.33	88.7	168	17.8	519	10.8	147	5.4	1.35759	1.7	388.826	27.4	1.6	201.835	45	1.9	547	807.662	12.2841	0.414601	1	1	2	1	1	2	1	1	1	1	2	2	1	1	1	1	2	1	1	1	15.01	9.91	0
69	1	27.0463	119.48	96	71.63	19.96	97.83	71.6	162.706	8.7	320	12.6	114	13.4	0.337398	2.36873	388.826	136	1.1	201.835	13	0.9	580.816	807.662	2	0.414601	1	1	1	1	1	1	1	1	1	1	1	1	2	1	1	1	1	1	1	1	4.74	2.86	0
32	1	24.4473	125.19	130.52	68.04	19.97	97.42	69	168	6.9	176	11.6	59	5.4	0.544884	1.2	388.826	81.4	1	201.835	41	6.2	137	807.662	12.2841	0.414601	2	1	1	1	1	1	1	1	1	1	1	1	2	2	1	1	2	1	1	1	20.93	2.83	0
56	1	18.7792	64.38	145.63	92.25	20	92.15	59.5	178	9	209	11.2	95	8	0.51941	2.36873	388.826	25.7	1.2	201.835	15	0.7	386	39	12.2841	0.414601	1	2	1	1	1	1	1	1	1	1	2	1	2	1	1	1	1	1	1	1	7.8	7.78	0
56	2	24.5586	68.08	118.2	74.87	20	96.67	86.8	188	12.8	155	14.2	187	8.3	0.97645	3	388.826	36.8	1.2	201.835	28	1.3	225	807.662	3	0.02	1	1	1	2	1	1	1	1	1	1	2	2	2	1	1	1	2	1	1	1	3.88	2.29	0
72	2	30.4882	75.7	98.43	51.13	20	93.57	86.05	168	19.4	341	12.1	178	6.2	1.35629	1.2	388.826	120	1.1	201.835	35	2	580.816	807.662	12.2841	0.414601	1	1	2	1	1	2	1	1	2	1	1	2	2	2	2	1	2	1	2	1	17.8	4.62	0
64	2	30.2663	97.05	111.79	54.58	20	90	82.4	165	33.8	127	9	144	4	2.11454	3.1	129	41.8	1.5	201.835	30	1.8	195	203	3	0.03	1	1	2	2	1	1	1	1	1	1	2	2	2	2	2	1	1	1	2	1	12.73	3.62	0
66	2	41.4647	104.16	95.26	69.16	20	98.32	105	159.131	11.9	254	9.4	98	5.4	0.905061	1.1	388.826	28.3	1	201.835	12	0.9	215	807.662	4	0.414601	2	1	2	2	1	1	1	1	2	1	2	2	2	2	1	1	1	1	2	1	11.66	2.89	0
67	1	48.5136	112.92	101.3	57.61	20	95.67	134.2	166.32	6.2	50	10.3	104	6.2	0.792441	5.3	111	68.1	2	60	16	1.6	298	807.662	12.2841	0.414601	1	1	1	2	1	1	1	1	1	1	1	1	2	1	1	1	2	1	1	1	8.91	2.05	0
64	1	23.4948	74.63	114.392	66.6418	20.04	99.07	67.9	170	20.2	372	7	113	7.5	0.670424	0.8	388.826	25	1.2	201.835	7	0.7	811	807.662	12.2841	0.414601	1	1	1	1	1	1	1	1	1	1	1	1	2	1	1	1	1	2	1	1	10.4	3.81	0
60	1	18.6214	100.85	120.83	61.63	20.04	96.12	59	178	11.6	288	10.8	93	7.1	0.592093	1.3	388.826	58.7	1.3	201.835	25	0.5	395	807.662	1	0.414601	2	1	1	2	1	2	1	1	1	1	2	1	2	2	2	2	2	1	1	1	27.27	13.13	0
61	1	30.7125	113.17	97.15	57.54	20.08	98.92	81.6	163	18.2	1592	6.9	225	8	1.23018	2.8	388.826	29.5	1.3	201.835	34	1.6	288	31	2	0.04	1	1	1	1	1	1	1	1	1	1	1	1	2	1	1	1	2	2	1	1	37.8	2.18	0
69	2	34.7681	73.24	104.79	57.83	20.12	98.4	85.7	157	15.1	45	12.6	111	4.3	1.44701	2.5	272	28.6	1.1	264	16	0.6	295	807.662	12.2841	0.414601	2	2	2	1	1	1	1	1	2	1	2	1	2	2	2	1	2	1	2	1	21.8	13.5	0
48	1	36.5126	94.28	128.35	83.26	20.12	95.4	90	157	8.7	192	10.5	87	7.3	0.534365	1.1	603	26.2	1	201.835	99	10.7	1761	72670	122	0.51	1	2	2	1	1	1	1	1	1	1	1	1	2	1	1	1	2	1	1	1	12.1	5.04	0
74	1	25.9614	120.53	101.33	61.33	20.12	96.91	77.7	173	7.7	180	7.7	296	6.1	2.30583	1.1	853	40.5	1	393	63	5.8	328	103	12.2841	0.06	1	1	1	2	1	2	1	1	1	1	1	1	2	2	2	1	2	2	1	1	31.79	32.92	0
69	2	29.3629	96.1	115.79	72.55	20.13	98.07	93.0333	178	10.6	252	7.6	100	10.3	0.401752	2.2	388.826	35.5	1.3	201.835	11	0.7	267	807.662	12.2841	0.414601	1	1	1	2	1	1	1	1	1	1	1	2	2	2	1	1	2	1	1	1	14.11	6.15	0
69	2	28.1337	102.45	96.58	67.74	20.14	94.59	65	152	19.5	155	15.9	128	4	1.87959	2.8	464	28	1.1	201.835	19	1.6	580.816	807.662	12.2841	0.414601	1	2	1	2	1	1	1	1	1	1	1	1	2	2	1	1	2	1	2	1	16.29	4.51	0
76	2	22.0819	70.69	114.42	68.67	20.17	96.31	73.95	183	21	201	11.3	179	7.5	1.062	3.9	388.826	29	1.2	201.835	29	1.8	580.816	807.662	12.2841	0.414601	2	1	1	1	1	1	1	1	1	1	1	1	2	1	1	1	2	1	2	1	4.52	2.04	0
50	2	40.858	80.32	98.5	62.63	20.17	99.15	107.05	161.866	15.5	113	8.7	129	6.2	0.982932	1.3	578	48.7	1.3	589	89	2.8	463	54	4	0.77	2	1	2	2	1	1	1	1	1	1	1	1	2	1	1	1	2	1	1	1	35.77	15.11	0
59	2	36.4654	116.12	121.4	63.2	20.2	95.92	111	174.47	4.9	187	11.7	142	4.2	1.92308	2.36873	388.826	31.5	1.7	201.835	14	0.8	228	807.662	12.2841	0.414601	1	1	2	1	1	2	1	1	2	2	1	1	1	1	1	1	2	1	1	1	8.09	3.18	0
61	1	39.2388	150.48	95.08	53.8	20.24	94.32	113.4	170	15.1	222	17.8	331	7.8	1.86837	3.5	388.826	26.7	0.9	149	24	1.7	590	544	300	2.91	1	2	1	1	1	2	2	1	2	1	2	1	2	1	2	1	2	2	2	1	17.38	9.25	0
26	2	32.6071	114.67	150.74	104.87	20.25	95.92	87.7	164	12.7	332	7.7	111	7.3	0.681776	1.4	762	42.9	1.1	201.835	14	0.8	311	100	12.2841	0.414601	2	1	1	2	1	1	1	1	1	1	2	1	2	1	1	1	2	1	1	1	11.33	4.87	0
78	2	21.4338	94.16	93.52	62.33	20.26	97.88	61.5	169.39	10	279	14.4	114	7.4	0.688073	1.9	388.826	40.9	1.1	201.835	29	1.2	313	807.662	12.2841	0.414601	1	1	1	1	1	1	1	1	1	1	2	1	2	1	1	1	1	2	2	1	16.57	2.56	0
70	1	35.2835	73.7	128.44	76.49	20.27	99.57	105.6	173	15.9	343	11.3	108	7.3	0.66335	2.36873	388.826	36.6	1.4	201.835	36	0.7	166	807.662	12.2841	0.414601	1	2	1	2	1	1	1	1	1	1	2	1	2	1	2	1	1	1	1	1	20.57	2.46	0
35	2	36.5225	108.16	137.85	83.6	20.28	96.8	105.55	170	19.5	150	9.4	240	4.2	3.25027	2.36873	388.826	111.3	1.6	201.835	19	0.9	397	807.662	12.2841	0.05	1	1	1	1	1	2	1	1	1	1	2	1	2	2	1	1	2	1	1	1	8.87	2.79	0
60	2	27.9479	71.26	124	60	20.3	96.91	74.2	162.94	29.1	154	15.6	119	13.4	0.352196	1.8	388.826	41.6	1.6	148	41	2.1	284	839	5	0.414601	2	1	1	2	1	1	1	1	1	1	1	1	2	2	2	1	2	2	2	1	37.74	22.89	0
73	1	18.4478	81.71	146.78	89.22	20.32	94.48	58.45	178	24.1	227	10	122	7.8	0.688643	2.1	780	25.4	1.2	173	16	1.5	241	807.662	12.2841	0.414601	1	2	2	1	1	2	1	2	1	1	1	2	2	1	2	1	2	1	2	1	34.32	32.65	0
33	2	26.4608	80.42	91.36	65.36	20.33	95.38	83.65	177.8	9.4	300	13.9	124	4.2	1.67931	0.9	988	73.5	1.5	192	10	0.7	301	3230	12.2841	0.414601	1	2	1	1	1	2	1	2	2	1	1	1	2	2	2	2	2	1	1	1	31.92	32.01	0
67	1	24.6094	120.22	115.82	83.25	20.33	99.22	63	160	12.5	194	11.1	103	4.3	1.34272	1.1	581	36.5	1.4	201.835	5	0.5	382	807.662	12.2841	0.414601	1	2	1	1	1	1	1	2	2	1	1	1	2	2	1	1	1	1	1	1	13.7	6.67	0
69	2	29.4801	94.7	117.66	51.66	20.35	96.14	92.4	177.04	3.7	286	13.8	278	7.2	1.73815	2.6	388.826	27.1	1.5	119	39	0.9	257	807.662	12.2841	0.04	1	1	1	1	1	1	1	1	1	1	2	1	2	1	1	1	2	1	2	1	13.25	3.1	0
35	1	27.1111	99.35	109.9	68.29	20.35	91.39	61	150	11.6	279	10.8	211	8.1	1.13581	1.9	388.826	23.3	1.2	201.835	29	1.3	338	807.662	2	0.19	1	1	1	1	1	1	1	1	2	1	2	1	2	1	1	1	2	2	2	1	22.43	4.4	0
66	1	57.232	113.09	117.63	67.58	20.35	99.43	137.5	155	13.6	197	16	231	9.7	0.997022	7.4	607	29	2.3	187	34	2	9890	214	3	0.07	1	1	1	2	1	2	1	1	2	1	1	1	2	1	2	1	2	1	1	1	15.85	5.91	0
62	2	45.2734	64.21	127.75	56	20.36	97.96	115.9	160	13.6	130	13.5	127	8.1	0.683641	5	230	150	1.2	201.835	13	1	272	910	18	0.05	1	1	2	2	1	1	1	1	2	1	1	1	2	1	1	1	1	1	1	1	9.24	3.89	0
57	1	25.0428	115.57	125	81.22	20.39	96	69.8	166.95	7.2	210	11.8	183	7.9	1.0165	1.1	681	23.7	1.1	201.835	26	0.6	184	807.662	12.2841	0.414601	1	1	1	1	1	2	2	1	1	1	2	1	2	2	2	1	2	1	2	1	25.39	10.94	0
67	1	17.2655	89.26	99	59	20.41	99.04	53.5	176.03	15.4	492	8.4	95	5.4	0.877355	1.4	388.826	32.8	1.1	201.835	20	1.5	259	807.662	3	0.04	1	1	2	2	1	2	1	1	1	1	2	1	2	1	2	1	2	2	1	1	23.86	5.31	0
36	1	31.9298	69.27	99.64	59.08	20.42	99.23	81.45	159.716	6.6	375	7.9	90	7.8	0.508015	2.36873	388.826	24.4	1.5	94	8	0.7	580.816	807.662	2	0.414601	1	1	1	1	1	1	1	1	1	1	1	1	2	1	1	1	2	1	2	1	5.8	2.43	0
42	1	19.3098	87.06	125.6	58.2	20.42	96.35	54.5	168	7.5	242	14.2	152	5.6	1.3331	1.6	388.826	46.2198	1.63062	161	15	1	207	807.662	12.2841	0.414601	1	1	1	1	1	1	1	1	1	1	1	1	2	2	1	1	2	1	2	1	33.72	8.99	0
58	2	23.8499	109.62	118.51	53.81	20.46	98.86	77.0333	179.72	7.2	158	8.8	142	10.3	0.570487	2.36873	388.826	42.3	1.1	201.835	9	0.9	237	807.662	12.2841	0.414601	1	1	2	1	1	1	1	1	1	1	1	1	2	1	1	2	2	2	1	1	7.97	2.16	0
57	2	36.2902	80.32	106.92	49.54	20.48	98.04	98.8	165	9.5	364	10.7	82	9.5	0.362912	2.36873	388.826	37	1.2	201.835	10	1	580.816	807.662	12.2841	0.414601	1	1	1	2	1	1	1	1	1	1	1	2	1	1	1	1	2	1	1	1	11.86	2.02	0
73	2	31.3164	124.42	122.17	90.57	20.48	98.48	98.1667	177.05	6.4	201	13.4	105	4.2	1.42199	2.36873	388.826	30.5	1.5	201.835	12	0.7	248	807.662	12.2841	0.414601	1	2	1	1	1	1	1	1	2	1	1	1	2	1	1	1	1	1	2	1	49.08	8.92	0
76	1	23.211	76.96	114.392	66.6418	20.5	93.38	72.8	177.1	9.9	178	15.4	96	5.2	0.93622	2.36873	388.826	30	1.3	149	11	0.8	371	807.662	12.2841	0.414601	2	1	2	1	1	1	1	1	1	1	1	1	2	1	1	1	1	1	1	1	6.74	6.65	0
52	1	27.9273	93.58	107.52	70.78	20.54	96.34	74.2	163	3.8	214	12.1	92	7.1	0.585726	2.36873	388.826	46.2198	1.63062	201.835	8	0.5	580.816	807.662	12.2841	0.414601	1	1	2	1	1	2	1	2	2	1	1	1	1	1	1	1	1	1	1	1	3.71	2.03	0
60	1	35.8687	104.23	117.82	63.68	20.55	93.68	91.2	159.456	4.1	139	11	83	5.4	0.766531	1.1	188	150	2.1	74	26	1	475	624	6	0.01	1	1	1	1	1	1	1	1	1	1	2	1	2	2	1	1	2	2	2	1	71.68	2.94	0
57	1	23.7445	79.64	98.79	54.96	20.56	98.28	62	161.59	13.1	171	9.3	91	5.2	0.887459	2.9	388.826	29.9	1.2	201.835	17	1	117	12	12.2841	0.03	1	1	2	2	1	1	1	1	1	1	1	2	2	1	2	1	2	2	2	1	18.91	2.74	0
49	2	22.7204	96.16	128.08	75.08	20.56	90.96	68	173	14.1	212	9.2	81	5	0.836777	0.8	388.826	21.2	1.3	201.835	45	3.4	580.816	807.662	12.2841	0.414601	2	2	1	2	1	1	1	1	2	1	2	1	2	1	1	1	2	1	1	1	12.55	5.26	0
66	2	34.2504	74.35	111.31	61.15	20.58	93.19	91	163	10	153	12	138	7.6	0.80504	1.1	388.826	70	1.3	201.835	14	1.2	580.816	128	3	0.414601	1	1	1	2	1	1	1	1	2	1	2	2	2	1	1	1	1	1	1	1	8.74	3.02	0
32	2	28.0838	115.35	113.96	67.65	20.61	98.78	94.05	183	8.5	195	13.8	96	7.4	0.57943	2.36873	388.826	27.7	1.1	144	60	3.3	580.816	207	5	0.414601	1	1	1	1	1	1	1	1	1	1	1	1	2	1	1	1	2	1	2	1	5.1	3.33	0
76	1	19.8204	58.94	100	55.6	20.64	96.25	60.7	175	6.5	36	4.5	187	7.9	1.03872	2.4	118	42.4	1.9	118	15	1.1	618	786	2	0.97	2	1	2	1	1	1	1	2	2	1	2	1	2	2	2	1	2	1	2	1	30.58	23.17	0
61	2	26.4895	76.55	134.7	81.3	20.67	95.03	81.7	175.62	16.9	133	12.6	90	7.9	0.499917	2.36873	388.826	26.1	1.2	201.835	14	0.7	580.816	807.662	2	0.414601	1	2	1	1	1	1	1	1	2	2	1	1	2	1	1	1	2	2	1	1	11.66	3.07	0
68	2	24.9703	72.83	104.83	70.39	20.69	98.76	75.6	174	14.4	352	7	108	4.2	1.46262	0.8	388.826	23.1	1.1	201.835	10	0.6	580.816	754	9	0.414601	2	2	1	1	1	1	1	1	1	1	2	1	2	1	1	1	2	1	1	1	9.47	5.48	0
63	1	26.0136	82.2	114.29	73.67	20.72	93.56	76.2	171.15	4.9	131	11.4	97	6.8	0.653375	1.7	215	143.2	1.1	201.835	25	1.4	176	807.662	12.2841	0.414601	1	2	1	1	1	1	1	1	2	1	1	2	2	1	1	1	2	1	2	1	5.21	2.04	0
60	2	37.6276	82.27	122	66.86	20.73	94.55	106.2	168	20	311	9.6	115	6.4	0.839539	2	916	32.4	1.4	201.835	37	1.2	265	26	1	0.04	1	1	1	1	1	1	1	1	1	1	1	2	2	2	2	1	2	2	2	1	40.84	40.63	0
52	1	20.0163	78.45	119.18	61.73	20.77	91.59	61.3	175	7.4	176	11.5	108	7.5	0.640759	2.36873	304	49.2	1.5	73	11	0.9	580.816	807.662	12.2841	0.03	1	1	1	1	1	1	1	1	1	1	2	1	2	1	1	1	1	1	2	1	6.47	2.33	0
63	1	25.4046	75.07	115.27	47.35	20.81	96.26	76.0333	173	11.6	45	9.3	101	4.5	1.22498	0.5	388.826	31.1	1.3	201.835	6	0.3	334	20	12.2841	0.414601	1	1	1	1	1	2	1	1	2	1	1	1	2	1	1	1	1	2	1	1	11.4	6.38	0
41	1	26.148	79.56	122.44	52.89	20.81	96.04	73.8	168	9.5	283	14.4	124	5.1	1.24411	2.36873	466	33.5	2.3	201.835	28	1	580.816	807.662	3	0.02	2	1	1	1	1	1	1	1	1	1	1	1	2	2	1	1	1	1	1	1	3.91	2.93	0
60	2	27.8058	96	99.04	55.08	20.81	96.96	88.1	178	13.8	174	7.4	98	8.6	0.489706	0.9	388.826	20	1.1	201.835	16	0.9	580.816	807.662	12.2841	0.414601	1	1	2	1	1	1	1	1	1	1	2	2	1	1	1	1	1	2	1	1	3.78	2.02	0
73	1	43.3425	55.33	113.8	63.6	20.83	98.61	118	165	10.1	354	11.1	89	9.5	0.393892	2.36873	388.826	45.6	1.3	201.835	8	0.7	580.816	807.662	12.2841	0.414601	1	1	2	1	1	2	1	2	2	1	2	2	2	1	1	1	1	1	2	1	4	2.17	0
71	1	24.3193	83.13	116.65	68.57	20.83	96.25	76.1	176.896	4.5	139	11	117	8.1	0.629811	0.9	388.826	62	1.1	201.835	18	2.5	438	1195	30	1.49	1	1	1	1	1	1	1	1	1	1	2	1	2	1	2	1	1	1	2	1	7.18	3.31	0
52	1	17.4417	86.04	127.63	66.42	20.85	96.96	44.4	159.55	9.7	147	13.3	106	5.4	0.978943	1	500	30	1.2	201.835	11	0.7	305	807.662	12.2841	0.414601	1	1	1	1	1	1	1	1	1	1	1	1	2	2	1	1	2	2	1	1	17.45	4.16	0
73	1	19.1881	112.48	123.46	71.58	20.85	97.33	70	191	14.8	139	9.3	184	7.4	1.11057	4.6	85	30.5	1.6	335	12	0.7	273	1054	12.2841	0.414601	2	2	1	2	1	2	1	1	1	1	1	2	2	2	2	1	2	1	2	1	48.83	46.99	0
61	2	27.9459	112.7	104.71	60.63	20.85	94.19	73.45	162.12	10.5	296	11.7	142	7.3	0.872182	2.36873	388.826	29.1	1	201.835	31	1	272	807.662	3	0.04	1	1	1	2	1	2	1	1	2	1	2	2	2	1	1	2	1	2	2	1	7.63	3.85	0
27	2	40.997	87.14	98.63	71.19	20.86	98.68	122.7	173	6.8	206	14.1	127	6.2	0.967693	2.36873	388.826	118.3	1.2	201.835	15	1.2	580.816	807.662	12.2841	0.414601	1	1	1	1	1	1	1	1	1	1	2	1	2	1	1	1	1	1	2	1	8.84	2.77	0
55	1	32.9855	73	105.44	52.92	20.88	97.64	96.25	170.82	9.6	118	8.4	109	8.1	0.586747	4.6	392	33.4	1.2	100	22	1.3	232	807.662	12.2841	0.414601	1	1	1	2	1	1	1	1	2	1	1	1	2	1	2	2	1	1	1	1	31.71	2.72	0
49	1	18.8615	81.88	94.19	59.38	20.88	96.84	54.1	169.36	11	133	10.4	170	5.4	1.57	3.1	166	37.6	1.7	201.835	12	0.7	282	807.662	12.2841	0.414601	2	1	1	1	1	1	1	1	1	1	1	1	2	1	1	1	2	1	1	1	9.5	4.87	0
31	2	21.2963	74.21	124.69	65.56	20.89	97.37	69	180	15.3	710	9.5	118	8.1	0.635194	1.2	388.826	150	2.2	201.835	13	1.1	182	16	12.2841	0.414601	1	1	1	1	1	1	1	1	1	1	1	1	2	2	1	2	2	1	2	1	28.81	7.62	0
59	1	20.0816	92.27	117.6	65.2	20.92	98.27	61.5	175	3.9	147	10.2	194	9.5	0.858597	2.36873	765	54.9	1.5	101	33	1.6	164	807.662	12.2841	0.02	1	1	1	2	1	1	1	1	1	1	1	1	2	2	2	1	2	1	1	1	20.27	4.85	0
72	1	24.9434	101.71	126.79	82.08	20.92	97.12	65.3	161.8	9.2	144	14.5	139	5.2	1.35557	1.2	388.826	47.2	2	201.835	51	1.8	358	807.662	3	0.414601	2	2	2	1	1	1	1	1	1	1	1	1	2	1	2	1	2	1	2	1	16.72	4.54	0
67	1	19.8857	87.42	135.04	85	20.96	95.92	60.9	175	3	76	7.5	60	8	0.328048	2.4	221	36.4	2.7	201.835	21	1.5	216	807.662	12.2841	0.414601	1	1	1	2	1	2	1	1	1	1	2	1	1	1	2	1	2	1	2	1	10.84	3	0
67	2	27.5298	88.7	99.31	57.5	20.96	96.15	80.5	171	25.7	356	15	163	8.6	0.814511	1.5	388.826	35.1	1.1	201.835	30	0.8	616	807.662	12.2841	0.414601	1	2	2	2	1	1	1	1	1	1	1	1	2	1	1	2	2	1	1	1	6.34	2.46	0
66	1	30.2735	94.31	91.18	56.27	20.96	96.58	83	165.58	5.4	176	9.8	127	6.2	0.967693	2.36873	388.826	21.1	1	201.835	62	8.2	580.816	443	7	0.12	1	2	1	1	1	1	1	1	1	1	1	1	2	1	1	1	2	1	1	1	3.78	3.67	0
73	1	32.6318	107.96	102.35	77.3	20.96	92.54	92.1	168	12.2	93	14	91	4	1.33627	4.8	141	18.1	1.3	201.835	26	1.4	360	137	3	0.22	1	2	2	1	1	2	1	1	1	1	1	2	2	1	1	1	1	1	1	1	17.92	2.49	0
73	1	27.5783	125.84	98.42	65.21	20.96	99.96	84.15	174.68	14.2	138	14.6	103	5.3	0.977137	0.9	388.826	29.2	1.1	288	8	0.5	356	41	3	0.09	1	1	1	2	1	1	1	1	1	1	1	2	2	1	1	1	1	1	1	1	12.66	7.05	0
75	1	30.8603	127.52	119.95	78.86	20.96	97.36	87.1	168	12.5	302	12.8	128	7.8	0.722511	2.36873	388.826	25.8	1.2	201.835	8	0.4	467	807.662	12.2841	0.414601	2	1	1	1	1	1	1	1	1	1	1	1	2	1	1	1	1	2	1	1	6.15	2.14	0
76	1	23.3107	93.48	107.88	62.92	21	96.8	69.7667	173	10	241	8.2	119	8	0.650629	1.1	388.826	64.3	1.2	201.835	15	0.9	580.816	807.662	12.2841	0.414601	2	1	1	1	1	1	1	2	2	1	1	1	2	1	1	1	2	1	2	2	10.51	3.59	0
61	2	25.8644	98.88	110.48	65.28	21	96.19	73.4	168.46	5.5	76	11.2	69	7.2	0.431412	11.6	237	25.1	1.5	396	43	1	4475	175	59	0.414601	1	2	1	1	1	2	1	2	1	1	1	1	2	2	2	2	2	2	2	1	145.03	20.56	0
29	1	39.4866	103.31	93.33	59.91	21.04	95.5	114.6	170.36	16.2	223	10.5	35	5.2	0.34133	3.4	195	39.4	12.3	458	12	1.7	6115	195	5	0.414601	2	1	1	1	1	1	1	1	1	1	1	1	2	1	2	1	2	2	1	1	40.85	18.92	0
61	2	41.4377	92.41	108.87	70.39	21.07	97.74	106.6	160.391	25.8	132	7.7	140	5.4	1.29294	1.8	470	31	1.4	213	59	5.1	279	807.662	12.2841	0.414601	1	1	1	1	1	2	2	1	1	1	1	1	2	1	2	1	2	2	2	1	17.25	8.75	0
39	2	33.168	77.65	92.73	56	21.08	94.64	90.3	165	11.3	110	9.6	101	7.2	0.631487	1	513	33.1	1.7	201.835	6	0.4	220	79	12.2841	0.414601	1	2	1	1	1	1	1	1	1	1	1	1	2	1	1	1	1	2	1	1	20.77	5.06	0
74	2	20.5782	74.09	114.392	66.6418	21.09	99.48	64.9	177.59	9.3	350	7.6	97	8.3	0.506501	2.36873	388.826	35.7	1.3	201.835	26	1.1	580.816	807.662	12.2841	0.414601	1	1	2	2	1	1	1	1	2	1	1	2	1	1	1	1	1	2	2	1	2.68	2.61	0
70	1	26.7299	112.42	103.25	60.5	21.12	91.42	80	173	7.5	222	12	104	7.8	0.58704	2.36873	388.826	46.2198	1.63062	201.835	12	0.8	580.816	807.662	12.2841	0.414601	1	1	1	2	1	1	1	1	1	1	1	2	2	1	1	1	2	2	1	1	4.37	4.43	0
72	1	20.7312	117.07	81.65	50.38	21.12	94.49	56.2667	164.746	16.7	42	11	188	5.4	1.73624	3.4	388.826	43.2	1.5	201.835	23	0.6	317	1520	39	0.13	1	1	1	1	1	2	1	2	1	1	2	2	2	1	1	1	2	2	1	1	9.11	2.34	0
41	1	33.3132	112.41	111.36	65.32	21.15	94.25	100.5	173.69	14.3	236	11.7	165	9.7	0.712158	2.36873	117	35.3	2.6	201.835	2	1	580.816	807.662	12.2841	0.414601	1	1	1	1	1	1	1	1	1	1	1	1	2	2	1	1	2	1	1	1	9.66	2.51	0
70	2	40.8889	81.3	113.9	89.41	21.17	100	92	150	0.8	259	8.9	137	7.6	0.799207	1.6	300	41.7	1.3	201.835	32	2.1	368	807.662	12.2841	0.414601	1	2	1	1	1	2	1	1	1	1	2	2	1	1	2	1	2	2	1	1	11.95	4.02	0
61	1	37.8579	88.6	97.39	56.25	21.17	96.82	106.85	168	8	228	12.5	113	8.3	0.590048	2.36873	328	150	1.4	201.835	7	0.3	580.816	125	4	0.33	1	1	2	1	1	1	1	1	1	1	2	1	2	1	1	2	1	1	1	1	3.78	2.89	0
28	2	32.2392	99.17	144.61	83.83	21.22	93.09	86.7	163.99	11	238	11.8	136	7.1	0.865856	2.36873	388.826	65.5	1.1	201.835	8	1.3	251	26	1	0.414601	1	1	1	1	1	1	1	1	1	1	1	1	2	2	1	1	1	1	2	1	6.56	2.43	0
69	2	35.7513	80.05	107.06	54.44	21.28	97.7	107	173	7.1	192	7.1	260	4.2	3.52113	1.1	520	41.7	1.3	201.835	18	0.6	271	807.662	12.2841	0.414601	1	1	2	2	1	2	1	1	1	1	1	2	2	2	2	1	2	1	2	1	19.99	4.97	0
68	1	35.9245	112.44	105.38	71.46	21.28	97.12	83	152	13.2434	222.243	10.5735	163	5.6	1.42957	2.36873	388.826	104.9	1.1	201.835	9	0.8	580.816	807.662	3.6	0.414601	1	1	1	2	1	1	1	1	1	1	1	1	2	2	1	2	1	2	2	1	5.81	2.15	0
22	1	15.4741	96.79	124.88	92.04	21.29	96.75	46.5	173.35	10.6	458	9.6	86	5.6	0.754254	2.36873	388.826	26.1	0.9	81	5	0.6	142	44	1	0.414601	1	1	1	1	1	1	1	1	1	1	2	1	2	1	1	1	1	1	2	1	9.16	2.93	0
54	2	29.8196	108.79	86.31	53.5	21.29	98.59	79.15	162.92	21.1	401	11.4	174	7.8	0.982163	2.36873	388.826	24.2	1.1	201.835	13	0.8	580.816	807.662	12.2841	0.414601	1	1	1	1	1	2	1	1	1	2	2	1	2	1	1	1	2	1	2	1	4.73	3.76	0
19	2	23.9187	72.2	101.69	58.14	21.3	97.37	73	174.7	13.2434	125	9	76	5	0.785124	2.8	388.826	46.2198	1.63062	201.835	5	0.6	212	623	12.2841	0.414601	1	1	1	1	1	1	1	1	1	1	2	1	2	1	1	1	1	1	1	1	6.13	3.4	0
66	2	25.1172	68.14	98.89	59.84	21.32	99.06	64.3	160	14.8	195	13.7	169	4.3	2.2031	2.36873	779	33.8	1.2	201.835	22	0.9	326	807.662	12.2841	0.414601	1	1	2	1	1	1	1	1	1	2	1	1	1	1	1	1	1	1	1	1	4.94	2.13	0
43	1	19.5904	89.05	122.05	81.9	21.32	97.63	58.7	173.1	5.1	51	6	82	5.2	0.799688	2.36873	388.826	36.2	2.3	201.835	42	1.2	123	807.662	12.2841	0.414601	1	1	1	1	1	2	1	1	1	1	1	1	2	1	1	1	2	1	2	1	8.47	3.44	0
68	1	22.5333	97.04	113.44	71.44	21.32	98.16	50.7	150	8.7	328	9.7	74	10.4	0.293907	1.6	388.826	25.8	1.3	201.835	2	0.8	580.816	807.662	2	0.414601	2	1	1	2	1	1	1	1	1	1	1	2	2	2	2	1	1	2	1	1	6.8	3.61	0
67	1	18.9615	113.96	125.6	85.2	21.32	96.6	63.5	183	13.5	238	12.9	192	4.2	2.60022	1.9	362	78.9	1.1	136	20	1	790	807.662	12.2841	0.414601	1	1	1	2	1	1	1	1	1	1	1	1	2	1	1	2	2	1	1	1	6.73	2.63	0
48	1	28.6661	88.81	118.38	72.67	21.41	94.52	96	183	8.9	223	14.8	292	5.3	2.77014	2.6	252	43	1.2	734	10	1.6	542	3287	23	0.05	1	1	1	2	1	1	1	1	1	1	2	1	2	2	1	1	2	2	2	1	28.85	4.65	0
69	1	35.0589	88.65	149.39	63.7	21.42	95.12	81	152	18.9	488	11.6	99	7.8	0.558817	2.36873	388.826	27.7	1.63062	112	28	2	580.816	807.662	12.2841	0.414601	2	1	1	1	1	1	1	1	1	1	2	1	2	1	1	1	2	1	1	1	22.07	8.93	0
40	2	26.7252	90.44	114.392	66.6418	21.42	96	89.5	183	7.3	124	15.1	121	4.6	1.41819	2.36873	317	34.8	1.3	201.835	20	1.2	580.816	145	3	0.07	1	1	1	1	1	1	1	1	1	1	2	1	2	2	1	1	1	1	2	1	8.14	6.1	0
72	1	36.1014	78.33	143.93	84.87	21.46	98.02	120.9	183	25.6	214	12.1	125	6.6	0.875841	2.6	399	27.1	1.1	201.835	19	1.2	653	148	5	0.414601	1	1	1	2	1	1	2	1	2	1	1	2	2	1	2	1	2	1	1	1	55.37	2.17	0
47	2	27.2664	70.48	111.67	49.83	21.52	96.81	78.8	170	5.4	100	13.5	121	7.3	0.743198	3.5	541	31.3	1.3	201.835	17	0.9	293	807.662	12.2841	0.414601	1	1	1	1	1	1	1	1	2	1	1	1	1	1	2	1	2	1	1	1	7.97	3.02	0
76	2	41.0629	81.76	111.04	74	21.52	91.92	109.1	163	17.2	339	7.4	907	6.4	6.6214	2.6	388.826	28.5	2.1	201.835	92	3.6	225	807.662	3	0.05	1	2	1	2	1	1	1	1	1	1	1	1	2	2	2	1	2	2	1	1	17.63	5.86	0
48	1	47.8252	104.19	100.32	54.76	21.56	95.56	127.067	163	26.9	414	12.6	144	5.2	1.40433	1.3	435	119.1	1.1	83	12	0.9	373	396	29	0.75	1	1	1	1	1	1	1	1	2	1	1	1	2	2	1	1	2	1	2	2	24.15	20.23	0
66	2	31.6112	88.5	123.16	72.56	21.58	95	88.15	166.99	5.4	128	17.5	119	7.4	0.718252	0.5	388.826	37.2	1.4	201.835	17	0.8	580.816	36	3	0.414601	1	1	2	2	1	1	1	1	1	1	1	2	2	1	1	1	2	2	2	1	5.62	2.74	0
30	1	33.2459	89.49	121.81	74.11	21.58	94.58	102.2	175.33	10.7	121	10.8	101	4.2	1.36782	1.4	369	143.4	1.3	201.835	11	0.4	223	19	12.2841	0.414601	1	1	1	1	1	1	1	1	1	1	1	1	2	1	1	1	2	1	1	1	21.51	2.26	0
47	2	30.78	79.75	119.43	72.14	21.59	96.11	90.7	171.66	7.9	530	8.4	141	10.3	0.56647	2.36873	333	77.1	1.4	201.835	53	0.7	246	807.662	12.2841	0.414601	1	2	1	1	1	1	1	1	1	1	1	1	2	1	1	1	2	1	1	1	6.24	4.99	0
67	2	45.3694	73.36	126.4	86.88	21.6	98.48	109	155	12.9	90	9.2	227	7.5	1.34678	2.3	164	59.1	2.1	144	36	1.5	305	63	3	0.31	1	1	2	2	1	2	2	1	1	1	1	2	2	1	2	1	2	2	2	2	74.91	9.24	0
49	1	34.1224	118.64	146.3	75.13	21.6	95.56	104.5	175	15.4	487	9	87	5.6	0.763024	1.6	510	30.6	1.1	201.835	26	2	361	21	12.2841	0.04	2	2	1	2	1	1	1	1	1	1	1	1	2	1	1	1	1	2	1	1	12.3	2.23	0
56	2	24.3682	99.97	127.15	84.33	21.62	98.48	83.4	185	22	552	8.3	158	7.2	0.98787	1.2	388.826	29.3	1.1	115	23	0.9	354	761	15	0.17	1	1	1	2	1	1	1	1	1	2	1	1	2	1	2	1	2	2	2	1	9.74	6.22	0
43	2	53.541	94.67	111.61	57.74	21.63	97.57	148	166.26	10.4	350	8.8	153	5.3	1.45148	2.9	593	35.1	1.9	79	22	0.4	580.816	37	6	0.01	1	1	1	1	1	1	1	1	1	1	1	1	2	2	2	1	2	2	1	1	52.71	5.95	0
55	2	21.3668	74.32	118.43	69	21.64	95.52	61.75	170	19.8	461	12.1	121	5.6	1.06122	1.7	170	31.4	1.7	41	17	0.7	2630	807.662	12.2841	0.414601	1	1	1	1	1	1	1	1	1	1	2	1	2	2	1	2	2	1	2	1	16.82	13.71	0
72	2	31.5755	84.35	136.62	76.97	21.67	96.68	96.7	175	10.5	309	8.7	96	7.3	0.589644	2.36873	388.826	42.2	1.3	201.835	18	0.5	144	807.662	2	0.414601	1	2	2	2	1	2	1	1	1	1	2	2	1	1	1	1	2	2	2	1	4.98	4.98	0
62	1	16.303	93.09	93	56	21.67	98.63	49.7	174.6	22.4	176	11.4	112	8.6	0.559664	2.1	260	32.4	1.4	201.835	19	1	580.816	807.662	12.2841	0.414601	1	1	2	1	1	1	1	1	1	1	2	1	2	1	2	1	2	1	2	1	7.99	4.21	0
53	2	27.7344	110.7	137	67.38	21.7	97.91	71	160	20.7	159	9.6	185	8.3	0.966007	2	261	31.9	1.5	216	31	1.3	580.816	807.662	12.2841	0.414601	1	1	1	2	1	1	1	1	1	1	1	2	2	2	1	1	2	1	1	1	12.1	3.1	0
71	2	44.97	66.35	113.33	60.33	21.72	99.19	150.6	183	16.4	238	12.6	142	4.6	1.66432	1.4	388.826	26.5	1.1	156	15	0.9	580.816	807.662	10	0.414601	1	1	1	1	1	1	1	1	1	1	1	1	2	2	2	1	2	2	1	1	37.17	15.41	0
65	2	26.9629	95	121	70	21.72	97.48	76.1	168	14.2	107	7.1	95	4.2	1.28657	2.3	388.826	38.3	1.3	201.835	48	2.8	580.816	40	2	0.28	1	2	1	2	1	1	1	1	1	1	1	2	2	1	1	1	2	2	1	1	8.6	2.59	0
43	1	24.1016	106.8	132.91	76.45	21.72	95.64	61.7	160	23.5	310	10.5	143	7.1	0.910422	4	388.826	29	1.3	201.835	25	0.9	208	122	5	0.09	2	1	1	1	1	1	1	1	1	1	2	1	2	1	1	1	2	1	1	1	23.88	2.4	0
24	1	28.2998	107.73	97.75	49.83	21.74	96.13	74.95	162.74	14	153	14.2	116	9.5	0.513388	6.4	194	32.1	1.2	201.835	11	0.9	793	9881	12.2841	0.414601	1	1	1	1	1	2	1	1	1	1	1	1	2	2	2	1	2	2	1	1	37.45	14.42	0
39	2	48.4815	118.97	109.62	73.17	21.75	99.74	148	174.72	4.3	194	9.3	173	6.8	1.1653	1	388.826	25	1.1	101	14	0.9	342	20	1	0.414601	1	1	1	1	1	1	1	1	2	1	2	1	2	1	2	1	2	1	2	1	32.58	8.7	0
64	1	40.9375	129.66	105.59	63.1	21.76	93.62	104.8	160	9.2	157	14	103	13.4	0.304842	2.36873	388.826	150	1.7	53	27	1.5	258	807.662	12.2841	0.414601	1	2	1	1	1	1	1	1	1	1	1	1	2	1	1	2	2	1	1	1	8.83	6.81	0
25	2	21.0938	130.15	114.392	66.6418	21.8	98.6	54	160	5.3	225	11.7	236	5.4	2.17953	2.36873	388.826	28.7	1.1	201.835	35	1.6	317	807.662	12.2841	0.414601	1	1	1	1	1	1	1	1	1	1	1	1	2	1	1	1	2	1	1	1	7	4.97	0
31	2	60.9427	90.44	124.5	88.5	21.84	95.12	176	169.94	12.1	250	15.5	96	7.3	0.589644	0.9	388.826	73.2	1	201.835	19	1.1	264	807.662	12.2841	0.414601	1	1	1	1	1	2	1	1	2	1	2	1	2	2	1	1	1	1	2	1	13.86	3.67	0
55	1	20.3734	121.55	94.26	61.11	21.86	99.68	55.4667	165	32.5	379	9.1	175	6.2	1.33343	1	388.826	24.6	1.5	201.835	87	4.9	580.816	807.662	12.2841	0.414601	1	1	1	1	1	1	1	1	1	1	2	1	1	1	2	1	2	2	2	1	8.34	2.35	0
73	2	23.9804	102.7	111.41	76.37	21.88	95.78	74.4	176.14	9.8	456	9.9	95	4.6	1.11346	0.6	388.826	29.2	1.3	201.835	20	0.9	580.816	807.662	12.2841	0.414601	1	2	2	1	1	1	1	1	1	1	1	2	1	1	1	1	1	1	1	1	6.89	3.08	0
61	2	33.257	100.77	103	53.6	21.93	99.19	79.9	155	16.6	355	13.5	265	7.8	1.49582	1.1	333	28.8	1.1	201.835	23	1.3	343	68	12.2841	0.02	1	1	1	2	1	1	1	1	1	1	1	1	2	2	1	1	2	2	1	1	18.9	3.34	0
57	1	19.6671	98.1	105.19	52.68	21.94	99.44	53	164.16	14.5	171	10.7	219	9.7	0.945229	1.3	630	25	1.1	197	27	1.6	257	807.662	12.2841	0.414601	2	2	1	1	1	1	1	1	2	1	2	1	2	1	2	1	1	1	2	1	6.49	2.32	0
65	2	23.3084	70.15	133	81	21.96	100	75	179.38	0.2	32	9.2	76	8.4	0.390987	1	867	40.1	1.2	201.835	49	3.5	363	42	2	0.02	1	1	2	1	1	1	1	1	2	1	2	1	2	2	1	2	2	2	1	1	13.74	3.89	0
65	2	33.5782	77.84	137.96	59	22	94.16	91.8	165.346	22.2	66	10.5	134	6.6	0.938901	1.7	442	32.4	1.4	201.835	55	3.9	350	246	5	0.414601	1	1	2	2	1	1	1	1	1	1	1	1	2	2	2	1	2	1	1	1	25.22	11.09	0
69	2	35.463	99.8	101.32	66.74	22	99.7	105.5	172.48	13.3	221	9.9	128	5.4	1.18212	2.36873	388.826	27.9	1.3	201.835	12	1	580.816	807.662	12.2841	0.414601	1	1	2	2	1	2	1	1	2	1	1	2	1	1	1	1	2	1	2	1	3.6	2.61	0
70	2	38.7563	109.19	115.88	82.4	22	96.31	107.5	166.546	14.2	219	9.3	114	8.4	0.58648	1	388.826	24.1	1.2	201.835	21	0.7	580.816	225	12.2841	0.414601	1	2	1	2	1	1	1	1	2	1	1	2	2	1	1	1	2	2	2	1	10.95	9.99	0
45	2	60.1869	89.04	128.25	50.83	22.04	98.92	180.133	173	14.1	178	8.4	133	7.2	0.831562	2.1	202	33.2	1.4	201.835	15	0.6	580.816	807.662	12.2841	0.414601	2	1	1	1	1	2	1	1	2	1	2	1	1	1	2	1	2	1	1	1	9.9	2.11	0
57	1	39.0841	92.43	99.9	64.05	22.12	94.94	90.3	152	9	477	7.3	170	7.3	1.04416	2	388.826	32.3	1.3	201.835	18	0.8	317	807.662	12.2841	0.414601	1	1	1	1	1	1	1	1	2	1	2	1	2	1	2	1	2	2	1	1	9.04	6.06	0
70	1	23.1347	78.5	114.392	66.6418	22.13	98.79	73.3	178	8.6	178	9	143	5.2	1.39458	1	302	124.4	1.2	201.835	10	0.4	580.816	807.662	12.2841	0.414601	1	1	1	1	1	2	1	2	2	1	1	2	2	1	2	1	2	2	1	1	23.68	6.38	0
70	2	22.5309	85.64	116.8	72	22.16	98.76	73	180	25.7	250	8.7	110	6.2	0.838159	1.6	388.826	51.6	1.5	201.835	7	0.5	580.816	807.662	12.2841	0.414601	2	1	1	1	1	1	1	1	1	1	1	1	2	1	1	1	1	2	1	1	4.67	2.89	0
72	1	25.3979	100.69	114.392	66.6418	22.2	91.65	73.4	170	8.8	25	12.5	104	5.4	0.960473	3.4	159	46.5	1.5	201.835	55	1.3	280	31	12.2841	0.414601	2	1	1	1	1	1	1	1	1	1	1	1	2	1	2	1	2	1	1	1	38.38	13.63	0
52	2	40.5696	98.88	138.63	89.08	22.21	92.67	100	157	32.2	238	13.8	128	5	1.32231	2.36873	388.826	25.9	1.4	201.835	42	1.5	580.816	807.662	12.2841	0.414601	2	1	1	2	1	1	1	1	1	2	2	1	2	2	2	1	2	1	2	1	9.08	2.85	0
74	2	25.0776	81.38	116.8	43.6	22.27	96.96	76.8	175	17.9	227	9.7	203	7.5	1.20439	1.4	426	27	1.2	106	9	0.2	451	104	12.2841	0.414601	1	1	1	1	1	1	1	1	1	1	2	1	2	1	2	1	2	1	2	1	18.76	9.74	0
50	1	20.7763	91.12	104.36	72.08	22.32	98.32	62.7	173.72	11.2	77	7.2	102	6.8	0.687054	2.7	385	26.2	1.3	201.835	31	1.1	12655	10	12.2841	0.02	1	1	1	1	1	1	1	1	1	1	2	1	2	1	1	1	2	2	1	1	50.99	2.13	0
42	2	33.9182	111.62	111.36	64.88	22.35	99.75	90.4	163.256	10.3	144	11.1	161	7.5	0.955206	1.4	388.826	26.3	1.2	77	15	0.8	580.816	266	2	0.414601	1	1	1	2	1	2	1	1	2	1	1	1	2	1	2	2	1	1	1	1	5.88	2.83	0
66	1	32.6905	86.54	98.12	63.94	22.36	97.77	89	165	17.4	233	8.2	186	9.5	0.823191	1.6	388.826	27.4	1.2	201.835	32	0.6	580.816	547	4	0.414601	1	1	1	1	1	1	1	1	1	1	1	1	2	1	2	1	2	1	2	1	5.56	5.56	0
30	2	37.6953	83.92	121	65.67	22.38	93.85	96.5	160	10.6	232	12.5	103	7.4	0.62168	2.36873	325	75.1	1.3	201.835	12	1.1	580.816	807.662	12.2841	0.414601	2	1	1	1	1	1	1	1	1	1	1	1	2	2	1	1	1	1	2	1	6.04	3.17	0
61	2	34.6848	93.35	103.38	71.04	22.38	95.62	104.65	173.7	21.1	229	15.3	160	6.4	1.16805	2	92	30.7	1.2	126	14	0.7	225	807.662	12.2841	0.414601	1	1	2	2	1	1	1	1	1	1	1	2	2	1	2	1	2	2	2	1	28.88	3.78	0
57	1	30.4867	84	122.88	64.7	22.42	95.25	83	165	17.8	382	12.6	176	5.3	1.66967	1.8	388.826	138.9	2.3	201.835	30	1.6	472	807.662	12.2841	0.414601	1	2	1	1	1	1	1	1	1	1	1	2	2	1	2	1	2	1	1	1	22.29	4.23	0
63	2	22.521	112.23	106.2	69.56	22.42	97.08	58.9	161.72	7	153	12.6	93	8.3	0.485614	2.36873	388.826	29.2	1.3	201.835	13	0.8	311	807.662	12.2841	0.414601	2	1	2	1	1	2	1	1	2	1	1	1	2	1	1	2	1	2	2	1	11.44	6.22	0
21	2	42.4663	95.94	140.56	77.89	22.45	99.52	117.5	166.34	21.9	315	7.9	139	4.6	1.62916	1.3	388.826	64.6	2.3	201.835	6	0.8	333	159	12.2841	0.414601	1	2	1	1	1	1	1	1	2	1	1	1	2	1	1	1	1	1	1	1	8	3.67	0
31	2	23.9006	103.76	105.29	50.86	22.45	97.21	73.9	175.84	19	309	9.6	132	7.6	0.770039	1.3	388.826	46.2198	1.63062	201.835	14	1.4	580.816	750	15	0.414601	1	1	1	1	1	1	1	1	2	1	1	1	2	2	1	1	2	1	1	1	8.51	3.81	0
71	2	36.6397	89.39	123.61	40.43	22.47	99.63	106.7	170.65	10.4	153	6.7	116	8.3	0.605712	2.36873	388.826	38.6	1.4	201.835	14	0.7	155	121	12.2841	0.414601	1	1	1	2	1	2	1	1	2	1	2	2	2	2	2	1	1	1	2	1	31	2.05	0
72	1	27.3646	99.18	123.19	73.61	22.53	95.88	74.5	165	1.9	121	5	129	5.2	1.25805	1.8	330	65.9	1.7	201.835	30	0.9	172	43	3	0.02	1	1	1	2	1	2	1	1	1	1	1	2	2	1	1	1	1	1	1	1	17.85	2.06	0
50	2	44.2794	86.67	95.14	56.14	22.54	96.33	116.25	162.03	11.8	436	10.9	146	5.2	1.42383	1.3	388.826	25.2	1.1	201.835	10	0.7	564	80	4	0.414601	2	2	1	1	1	1	2	1	1	1	1	1	2	1	2	1	2	1	1	1	43.94	43.23	0
54	2	23.0469	90.65	137.73	59.8	22.55	95.7	59	160	7.5	227	7.9	62	8.3	0.323743	7.4	466	27.6	1.5	201.835	96	16.8	485	807.662	12.2841	0.414601	1	1	1	2	1	1	1	1	1	1	2	1	1	1	1	1	2	1	2	1	5.35	3.59	0
55	1	37.2306	74.24	103.68	59.52	22.56	96.63	116	176.514	6.3	514	8.6	93	8.3	0.485614	1.2	388.826	32.1	1.3	201.835	19	0.8	580.816	807.662	12.2841	0.414601	1	2	1	1	1	1	1	1	1	1	1	1	2	1	1	1	1	1	2	1	8	4.94	0
29	1	32.7471	124.17	99.03	68.93	22.57	91.47	101	175.62	9.9	278	11.6	164	5.4	1.51459	2.6	388.826	22.2	1	201.835	35	1.4	1706	807.662	12.2841	0.414601	1	1	2	2	1	2	2	1	2	1	2	1	2	2	1	1	2	2	2	2	34.69	8.8	0
71	2	25.482	108.19	113.45	72.6	22.6	96.76	79.4	176.52	12.5	191	9.9	283	10.4	1.124	1	388.826	30.9	1.5	99	36	1.7	248	807.662	12.2841	0.414601	1	2	2	1	1	2	1	1	1	1	1	1	2	1	1	1	2	1	2	1	17.69	7.03	0
54	2	25.1205	91.92	116.17	63.22	22.67	92.13	70.9	168	15.6	95	9.9	224	7.9	1.24424	5.7	388.826	29.5	1.6	201.835	20	1	163	807.662	12.2841	0.414601	2	1	1	1	1	1	1	1	1	2	1	1	2	1	1	1	2	1	2	1	13.5	3.67	0
48	1	17.8722	81.68	112.48	68.86	22.68	97.92	53.8	173.501	10.3	287	10.2	121	4.2	1.63868	2.36873	388.826	150	8.6	201.835	16	1.1	580.816	173	3	0.414601	1	1	1	1	1	1	1	1	2	1	1	1	2	1	1	1	1	2	1	1	8.8	2.67	0
62	1	14.5344	89.64	108.71	66	22.68	91.68	43.5	173	13.5	262	11.8	130	8.6	0.64961	1.4	246	26.6	1	201.835	17	0.6	257	807.662	12.2841	0.414601	1	2	1	1	1	1	1	1	1	1	1	1	2	1	1	2	2	2	1	1	12.8	6.06	0
53	1	17.6931	73.71	118.26	63.83	22.75	92.42	52.1	171.6	15.4	266	11	80	4.2	1.08342	1.6	404	25.9	1.4	201.835	21	0.7	607	1916	65	0.08	1	1	1	1	1	1	1	1	1	1	1	1	2	1	2	1	2	1	1	1	24.55	24.49	0
61	2	40.4624	113.84	137.82	92.35	22.76	97.58	105	161.09	15.5	356	14	92	5.2	0.897211	0.9	388.826	27.5	1.1	380	15	0.6	580.816	92	6	0.02	1	1	1	2	1	2	1	1	2	1	2	2	2	1	2	2	2	1	2	2	12.09	8.17	0
70	2	27.0692	88.12	137.36	84.28	22.84	97.36	76.4	168	18.1	302	15.2	134	5.4	1.23753	1.3	388.826	21.7	1.2	112	18	1.1	247	926	32	2.14	1	1	1	1	1	1	1	1	2	1	1	1	2	1	1	2	2	1	2	2	11.47	4.6	0
55	2	33.7557	114.24	101.5	55.09	22.84	91.12	91.9	165	13.5	273	11.2	81	8.6	0.404757	1.7	344	27.9	1.1	201.835	28	0.9	197	33	1	0.414601	1	1	1	1	1	1	1	1	1	1	2	1	2	1	1	1	1	1	1	1	5.89	3.2	0
62	1	28.31	89.19	95.04	64.52	22.85	95.69	72.8	160.36	9	129	8.4	133	6.4	0.970945	2.1	388.826	86.2	1.2	201.835	18	1	580.816	807.662	12.2841	0.05	1	1	1	1	1	1	1	1	1	1	2	1	2	2	1	1	1	1	1	1	6.83	2.18	0
72	1	19.0694	84.96	114.392	66.6418	22.87	98.65	58.4	175	26.5	133	10.9	188	7.3	1.15472	6	637	37.1	2.3	382	47	2.1	695	807.662	12.2841	0.03	1	1	2	1	1	1	1	2	2	1	2	2	2	2	2	1	2	1	2	1	30.55	30.46	0
70	2	29.5954	121	116.76	74	22.88	95.92	76.6	160.88	10	282	9.3	162	4.2	2.19393	2.36873	388.826	25.1	1.3	201.835	21	1.1	580.816	807.662	12.2841	0.414601	1	2	1	2	1	1	1	1	1	1	2	1	2	1	1	1	1	2	1	1	4.99	4.96	0
39	2	30.6578	99.75	118.5	58	22.89	96.15	92	173.23	11.7	126	13.1	140	10.3	0.562452	2.36873	388.826	150	1.4	201.835	29	0.7	580.816	807.662	12.2841	0.414601	1	1	1	1	1	1	1	1	1	2	1	1	2	2	1	2	2	2	1	1	6.09	2.06	0
48	2	30.457	100.92	102.96	59.79	22.92	99.16	96.5	178	6.5	120	5.7	82	5.6	0.719172	2.3	134	29.7	1.6	24	33	1.4	156	807.662	12.2841	0.414601	1	1	2	1	1	1	1	1	1	1	1	1	2	1	2	1	1	2	1	1	17.59	2.8	0
73	1	23.9183	84.92	113.43	63.7	22.96	94.68	80.1	183	7	406	11.5	138	7.1	0.878589	1.4	114	26.2	1.9	201.835	12	0.6	580.816	143	21	0.32	1	2	2	2	1	1	1	1	1	1	1	1	2	2	1	1	2	2	2	1	8.22	3.01	0
53	2	22.2312	99	126.32	70.24	22.96	97.85	74.45	183	20.9	148	10.3	340	5.4	3.14001	3.6	228	22.1	1.1	201.835	19	1.6	580.816	468	2	0.414601	1	1	1	1	1	1	1	2	1	1	2	1	2	1	2	1	2	1	1	1	28.07	22.74	0
67	2	36.7577	85.24	101.05	57.84	22.97	95.82	100	164.94	3	40	8.4	205	5.4	1.89324	2.9	419	150	13.8	86	31	5.3	206	807.662	12.2841	0.21	1	1	1	2	1	1	1	1	1	1	1	1	1	1	1	1	2	1	1	1	12.12	12.09	0
78	2	43.4184	62.83	151.63	66.7	23	96.58	85.1	140	17.3	188	9	137	5	1.41529	3.8	379	42	4.2	95	29	1.5	283	1163	12.2841	0.414601	1	2	1	1	1	2	1	1	2	1	1	2	2	2	2	1	2	1	1	1	21.8	7.88	0
45	2	24.6051	68.08	94.67	47.67	23	94.96	82.4	183	12.5	309	12.9	111	5.1	1.11368	2.36873	388.826	33	1	201.835	11	0.6	580.816	121	3	0.414601	1	1	1	1	1	1	1	1	2	1	1	1	2	1	1	1	1	1	2	2	7.63	3.37	0
65	2	23.5826	106.6	109.95	48.9	23	96.19	74.3	177.5	9	198	14.5	137	5.2	1.33606	1.1	927	34.4	1.1	201.835	27	0.9	209	38	12.2841	0.414601	1	1	1	2	1	1	1	1	1	1	1	2	2	1	1	1	1	1	2	1	25.09	3.71	0
46	2	26.1388	89	116.4	63.8	23.04	95.32	80.05	175	8.7	228	9.5	114	7.2	0.712767	2.36873	493	57	1.3	201.835	5	0.7	179	807.662	12.2841	0.414601	1	1	1	1	1	1	1	1	2	2	2	1	2	1	1	1	1	1	2	2	11.64	4.94	0
72	2	29.6294	111.42	98.43	63.45	23.04	96.47	83	167.37	14.2	248	7.1	104	4.2	1.40845	1.9	388.826	93.5	1.5	201.835	50	5.5	580.816	807.662	3	0.34	1	1	1	1	1	2	1	2	2	1	1	2	2	1	2	1	1	2	1	1	7.1	3.39	0
70	2	31.6699	80.74	114.392	66.6418	23.05	98.82	82.45	161.351	18	245	7.2	117	6.2	0.891496	1.2	388.826	28.8	1.3	201.835	25	0.8	340	37	2	0.48	2	1	2	2	1	1	1	1	2	1	2	2	2	1	2	1	2	1	1	1	11.93	6.11	0
63	2	33.0881	100.67	98.48	49.32	23.08	95.13	71.5	147	16.8	123	13.4	150	4.2	2.03142	1.6	320	73.2	1.8	201.835	26	0.8	580.816	146	23	0.34	1	1	1	1	1	1	1	1	1	1	1	1	2	1	1	1	2	1	1	1	7.91	3.15	0
65	2	42.5286	69.75	108.1	52.2	23.09	98.22	91.9	147	14.6	228	12.3	121	8.1	0.651343	2.36873	388.826	64.3	1.5	201.835	16	0.8	580.816	807.662	12.2841	0.414601	1	2	2	1	1	1	1	1	1	1	2	1	2	1	1	1	2	1	1	1	4.98	4.95	0
68	2	42.3033	96.52	103.5	55	23.09	100	126.2	172.72	4.8	188	16.7	86	6.2	0.655288	2.36873	388.826	30.7	1.1	128	4	0.6	168	807.662	12.2841	0.414601	1	2	1	1	1	1	1	1	1	1	1	2	2	2	1	1	1	1	1	1	7.47	5.93	0
29	2	32.6448	91.85	114.392	66.6418	23.11	98.67	96.7	172.11	11.5	174	11.3	117	7.5	0.694156	2.36873	388.826	33.6	1.1	201.835	10	0.8	580.816	807.662	3	0.06	1	1	1	1	1	1	1	1	1	1	1	1	2	2	1	1	2	1	2	1	14.86	4.9	0
22	2	29.4035	93.23	126.23	74.14	23.12	95.27	69.7333	154	5.9	211	11.7	241	10.4	0.957185	2.36873	388.826	150	1.3	201.835	13	0.6	194	807.662	12.2841	0.414601	1	1	1	1	1	1	1	1	1	1	2	1	2	1	1	1	1	2	1	1	5.54	2.56	0
74	1	16.4469	104.04	101.25	64.19	23.15	93.27	60	191	18.6	419	8.2	95	7.3	0.583502	1.3	388.826	37.3	1.3	201.835	42	0.9	580.816	35	3	0.04	2	1	1	1	1	2	1	2	2	1	2	2	2	1	2	1	2	1	2	1	17.08	17.09	0
52	2	41.6651	78.79	135	72.9	23.17	96.86	110.7	163	23	246	9.7	111	4.2	1.50325	0.6	730	88.3	1.3	201.835	5	0.4	324	807.662	12.2841	0.414601	1	2	1	2	1	1	1	1	1	1	2	1	2	2	1	1	1	2	1	1	27.8	4.28	0
45	1	44.3426	102.44	113	82.5	23.19	96.85	109.3	157	9	352	10.4	245	6.2	1.86681	1.5	426	30.2	1.7	201.835	25	0.9	580.816	92	4	0.06	1	2	1	1	1	1	1	1	2	1	1	1	2	1	1	1	2	1	1	1	11.52	7.52	0
72	2	33.412	103.19	89.87	52.67	23.19	99.09	72.2	147	17.2	101	11.5	247	6.1	1.92413	1.1	388.826	150	0.9	201.835	26	1.1	279	807.662	12.2841	0.414601	1	2	1	1	1	1	1	1	1	1	1	2	2	1	1	1	2	2	1	1	10.67	2.91	0
57	2	26.5327	111.88	144	81.8	23.19	98.24	86.4	180.454	19.7	492	10.3	151	5.3	1.4325	2.36873	388.826	68.3	1.3	201.835	5	0.4	296	55	2	0.414601	1	1	1	1	1	1	1	1	1	1	2	1	2	2	1	1	1	1	2	1	12.55	2.51	0
67	2	48.6986	101.84	137.27	46.91	23.2	96.8	127.1	161.553	11.4	267	11.3	112	6.2	0.853398	1.4	388.826	22.4	1	201.835	16	0.8	289	580	5	0.414601	1	1	1	1	1	1	1	1	1	1	2	2	2	2	2	1	2	2	2	1	59.14	40.61	0
80	2	36.9827	88.63	100.83	68.87	23.21	94.79	113.7	175.34	18.7	798	8.4	155	7.1	0.986821	1.5	399	28.9	2.2	201.835	14	0.6	228	807.662	12.2841	0.414601	1	1	1	2	1	1	1	1	2	1	1	1	2	1	1	2	2	1	2	1	42.97	2.55	0
77	1	74.1598	120.52	126.73	83.32	23.22	97.96	201.9	165	22.6	189	7.3	139	7.5	0.824681	0.9	151	31.1	1.3	201.835	19	0.6	466	245	7	0.04	1	1	2	1	1	2	1	1	2	1	2	1	2	1	2	2	2	1	2	1	29.19	13.33	0
74	1	29.2359	69.92	118.5	78.63	23.23	97.63	87.5	173	0.4	103	6.1	124	4.5	1.50394	3.4	221	57.6	1.2	201.835	8	0.3	427	807.662	12.2841	0.414601	1	1	1	1	1	1	1	1	1	1	1	1	2	1	1	1	2	1	2	1	18.79	2.85	0
70	2	24.2424	111.83	95.85	56.23	23.24	95.56	66	165	9.7	131	10.4	97	4.2	1.31365	2.6	166	29.3	1.3	201.835	8	0.9	218	807.662	12.2841	0.414601	1	1	1	2	1	1	1	1	2	1	2	2	2	2	2	1	2	1	2	1	11.07	3.39	0
71	1	20.126	122.16	85.6	59.17	23.24	96.34	67.4	183	10.3	213	12.5	105	7.4	0.633752	1.2	853	25.4	1.1	150	5	0.9	289	48	1	0.414601	1	1	2	1	1	1	1	1	1	1	1	1	2	2	2	1	2	1	1	1	23.21	23.21	0
68	1	45.5262	103.67	130.82	78.05	23.26	95.09	123.9	164.97	2.6	215	12.4	130	7.4	0.784645	2.5	698	25.4	1.4	124	14	0.9	324	2409	12.2841	0.414601	1	1	2	2	1	2	1	1	2	1	1	1	2	1	2	2	2	1	1	1	15.89	8.09	0
67	2	59.102	70.48	117.13	56.46	23.28	96.84	181	175	10	235	8.6	253	4.2	3.42633	1.7	388.826	21.5	1.1	201.835	103	1.8	232	33	12.2841	0.414601	1	2	2	1	1	1	1	2	2	1	1	1	2	1	1	1	2	1	1	1	20.84	5.24	0
60	1	28.4375	73.27	113.77	61.09	23.29	95.59	72.8	160	9.1	365	12.9	125	5.1	1.25414	2.36873	388.826	22.8	1.5	201.835	17	0.8	171	807.662	12.2841	0.414601	1	2	1	1	1	1	1	1	1	1	1	1	1	1	1	1	2	1	1	1	6.63	2.87	0
67	1	38.4378	89.43	116	49	23.29	99	117.6	174.914	12.1	303	10.5	140	5.2	1.36532	1.3	388.826	120	1.2	201.835	16	1	304	807.662	11	0.54	1	1	1	2	1	1	1	1	1	1	1	1	2	1	1	1	1	1	1	1	8.69	2.36	0
61	2	42.1428	91.85	126.58	84.79	23.31	95.78	97.3667	152	10.7	222	11.3	105	5.5	0.944669	0.8	388.826	26.1	1.2	201.835	17	0.7	580.816	57	12.2841	0.414601	1	1	1	1	1	2	1	1	2	1	2	1	2	1	2	1	1	1	2	2	16.93	14.99	0
59	2	23.0469	106.92	113.92	83.68	23.37	95.04	59	160	5.5	250	9.2	104	7.4	0.627716	2.8	388.826	33.7	1.4	201.835	11	0.7	110	807.662	12.2841	0.414601	1	1	1	2	1	1	1	1	1	2	1	1	1	1	2	1	2	1	2	1	7.92	3.03	0
59	2	25.4937	115.4	127.16	63.44	23.4	95.32	76.3	173	16.7	445	8.8	207	8.6	1.03438	1.2	388.826	26.6	1.3	201.835	31	1.3	362	807.662	12.2841	0.414601	2	1	2	2	1	1	1	1	1	1	2	2	2	2	2	1	2	1	1	1	19.96	2.88	0
44	2	29.3878	105.73	96.71	59.29	23.43	93.2	90	175	14	146	8.7	141	5.2	1.37507	2.36873	388.826	31.6	1.1	201.835	21	1.3	580.816	807.662	12.2841	0.414601	1	1	1	1	1	1	1	1	2	1	1	1	2	2	1	1	2	1	2	1	7.65	2.85	0
66	1	56.7974	84.69	107.57	65.29	23.44	96.69	140	157	5.8	143	7.6	104	4.6	1.21894	0.9	388.826	25.7	1.7	201.835	15	0.9	580.816	807.662	12.2841	0.414601	1	2	1	1	1	1	1	2	2	1	1	1	2	1	1	1	2	1	2	1	18.51	4.77	0
24	1	23.2507	94.07	154.48	92	23.47	95.62	63.3	165	13.1	295	6.2	230	8.1	1.23809	3	361	23.7	1.7	201.835	52	2.1	301	9	2	0.06	2	1	1	1	1	1	1	1	1	1	1	1	2	2	1	1	2	2	1	1	58.63	3.85	0
58	2	18.6927	131.06	104.2	82	23.47	96.97	62.6	183	11.9	494	8.9	197	7.2	1.23171	1.9	388.826	43.2	2.5	201.835	18	1.1	395	807.662	12	0.21	1	2	1	1	1	1	1	2	2	1	2	1	2	2	2	1	2	1	1	1	14.4	7.72	0
64	1	20.0539	87.24	104.44	60.25	23.52	93.2	56.6	168	14.1	109	11.4	55	7.6	0.320849	1.5	356	36.6	1.6	192	28	1.1	253	336	12.2841	0.414601	1	1	1	2	1	1	2	1	1	1	1	2	2	1	2	1	2	2	1	1	23.77	20.92	0
33	1	41.0656	92.5	178.7	94.57	23.52	93.83	110.45	164	6.4	113	8.7	132	8	0.721706	1.3	408	33.2	3.6	201.835	18	2.8	311	807.662	12.2841	0.414601	1	1	1	1	1	1	1	1	1	1	2	1	2	2	1	2	2	2	2	1	6.19	3.07	0
66	2	25.6941	102.54	129.5	78.21	23.54	95.31	76.9	173	12.2	383	10	130	9.5	0.575349	0.9	388.826	34	1.2	201.835	28	1	415	161	6	0.08	1	1	1	1	1	1	1	1	1	1	1	1	2	2	1	1	2	1	1	1	16.87	2.97	0
70	1	22.7732	107.63	104.76	74.54	23.55	98.79	62	165	11.9	228	10	126	7.2	0.787795	2.36873	388.826	35.4	6.8	201.835	10	0.7	580.816	807.662	12.2841	0.414601	2	2	1	2	1	2	1	1	1	1	2	2	2	2	1	1	1	1	2	1	6.99	3.92	0
72	2	42.4023	66.78	114.392	66.6418	23.56	98.74	108.55	160	16.5	227	12.7	179	7.9	0.994279	2.36873	388.826	26.9	1	201.835	19	1	486	807.662	12.2841	0.414601	2	2	1	2	1	1	1	1	1	1	1	2	2	1	1	1	2	2	1	1	6.18	3.85	0
68	2	32.6303	89.8	115.04	77.13	23.56	93.16	100.8	175.76	9.7	240	13.9	116	5.6	1.01737	2.36873	262	44.2	1.3	107	16	1	450	48	20	0.86	2	1	1	1	1	1	1	1	1	1	2	2	2	1	1	1	2	1	2	1	11.8	4.57	0
65	2	33.1905	97.2	98.67	69.92	23.56	98.32	88	162.83	22.1	299	10.2	150	6.2	1.14294	1.8	377	26.7	1	201.835	17	0.7	459	807.662	12.2841	0.414601	1	2	2	1	1	1	1	1	1	1	1	2	2	2	2	1	1	2	2	1	33.33	21.48	0
61	2	38.8141	128.27	99.33	71.48	23.59	95.14	105.671	165	7.6	170	12	128	5.2	1.24829	2.36873	293	50.1	1.3	201.835	9	0.7	580.816	807.662	12.2841	0.414601	2	2	2	1	1	2	1	2	2	1	1	2	2	2	1	2	1	1	1	2	3.65	2.73	0
74	2	32.0766	97.24	151.72	88.42	23.61	95.84	101.7	178.06	5.2	198	7.6	117	8.3	0.610934	2.36873	388.826	33.2	0.9	201.835	25	1.5	149	807.662	12.2841	0.414601	1	2	2	1	1	2	1	2	2	1	2	1	2	1	1	1	1	1	1	1	6.85	2.74	0
48	1	71.9927	107.5	125.61	64.56	23.61	97.76	196	165	8.9	296	13.5	216	7.4	1.30372	7.2	307	24.2	2	217	14	1.3	2270	807.662	12.2841	0.414601	1	1	1	1	1	2	1	2	2	1	2	1	2	1	2	1	1	2	2	1	44.66	44.82	0
31	2	24.0221	91.26	118.57	80.04	23.65	97.7	67.8	168	19.5	369	10.4	144	9.7	0.62152	2.1	388.826	24.6	1.4	133	11	0.7	457	807.662	12.2841	0.414601	1	1	1	1	1	1	1	1	1	1	1	1	2	1	1	2	1	1	1	1	8.68	2.92	0
41	2	40.5208	95.88	113.48	71.7	23.65	96.92	135.7	183	8.7	256	9.7	371	4.6	4.34834	1.2	571	23.7	1.1	201.835	18	1	312	825	2	0.27	1	1	1	1	1	1	1	1	1	1	1	1	2	2	1	1	2	2	1	1	71.66	7.7	0
76	2	40.0655	121.74	109.89	79.33	23.66	94.7	106.45	163	9.1	281	11.4	96	5.2	0.93622	2.36873	388.826	20.8	1	201.835	17	0.7	167	55	12.2841	0.414601	1	2	2	1	1	2	1	1	1	2	1	2	2	1	1	1	1	1	1	1	7.26	7.26	0
69	1	27.2534	113.04	109.13	77.09	23.7	96.57	75	165.89	6.4	273	13.9	81	7.2	0.50644	1.4	388.826	30.7	1.1	201.835	45	1.4	580.816	807.662	12.2841	0.414601	1	1	1	2	1	1	1	1	1	1	1	1	2	1	1	1	2	2	1	1	9.81	9.82	0
73	1	47.5124	82.04	98.88	62.71	23.71	95.83	142.2	173	25.2	72	6.8	194	5.2	1.89194	1.6	504	33.3	1.5	83	26	0.8	340	739	128	1.83	1	1	1	2	1	2	1	1	2	1	1	1	2	2	2	2	2	2	2	2	43.31	6.84	0
57	1	18.7346	92.88	100.53	62.13	23.71	93.54	60.7	180	12.7	249	10.2	252	8.3	1.31586	3.5	163	35.4	1.1	201.835	17	1.7	139	807.662	12.2841	0.414601	2	1	1	1	1	1	1	1	1	1	2	2	2	1	2	1	2	2	2	1	9.39	2.51	0
42	1	21.8549	104.72	166.88	106.52	23.72	92.52	59.5	165	16.4	409	9.9	110	7.1	0.700325	2.36873	388.826	29.7	1.5	201.835	12	0.5	580.816	807.662	12.2841	0.414601	1	1	1	1	1	1	1	1	2	1	2	1	2	2	1	1	1	1	2	1	24.91	6.72	0
23	1	23.4906	107.76	99.61	58.15	23.73	98.31	66.3	168	21.4	126	13.7	193	7.8	1.08941	2.4	388.826	30.2	1	198	14	0.9	498	4854	42	0.414601	1	1	1	1	1	1	1	1	1	1	1	1	2	2	1	1	2	1	1	1	28.81	6.23	0
24	2	42.6884	76.32	139.86	70.52	23.82	94.77	130.733	175	10.8	535	10.7	101	5	1.04339	2.36873	388.826	29.7	1	146	21	0.6	192	28	12.2841	0.414601	1	1	1	1	1	1	1	1	1	1	2	1	2	1	1	1	1	2	2	1	71.49	2.48	0
44	2	37.5743	113.86	138.19	80.81	23.82	99.62	79	145	9.2	149	11.1	126	4.2	1.70639	1.3	554	29.4	1.3	201.835	12	1.1	580.816	807.662	12.2841	0.414601	1	2	1	1	1	1	1	1	1	1	1	1	2	1	2	1	1	1	1	1	8.78	2.15	0
65	1	25.3266	131	109.16	80.8	23.85	94.04	75.8	173	10.4	171	12.1	115	6.2	0.876257	0.9	388.826	75.2	2.1	201.835	11	0.5	580.816	807.662	12.2841	0.414601	1	1	1	2	1	1	1	1	1	1	1	2	2	2	1	1	1	1	1	1	15.56	3.25	0
28	2	24.4476	129.91	103.05	72.86	23.86	97.14	73	172.8	1.5	65	7.1	121	7.8	0.682998	0.8	388.826	37.4	1.5	201.835	29	2.7	279	807.662	12.2841	0.414601	1	1	1	1	1	1	1	1	2	1	1	1	2	2	1	1	1	1	1	1	15.03	2.34	0
54	2	31.9922	121.96	112.72	70.08	23.88	92.24	85	163	14.3	172	8.7	110	5.2	1.07275	1.2	388.826	26.9	1.1	201.835	24	0.7	203	807.662	12.2841	0.414601	1	1	1	1	1	1	1	2	2	2	1	1	2	1	2	1	2	1	2	2	11.58	2.95	0
68	2	26.8247	81.33	101.35	63.48	23.92	94.76	81	173.77	6.4	177	12.3	185	5.4	1.70853	2.36873	610	59.4	1.4	155	15	1.2	272	807.662	2	0.01	1	1	2	1	1	1	1	1	2	1	1	1	2	2	1	1	1	1	1	1	10.78	5.89	0
34	1	18.2149	86.2	98.5	68.43	23.94	97.56	61	183	15.8	445	9.3	116	6.2	0.883877	2.36873	388.826	48.5	3.4	201.835	36	2	230	807.662	12.2841	0.414601	1	2	1	1	1	1	1	1	2	1	2	1	2	2	2	1	1	2	2	1	6.05	2.15	0
77	1	22.5827	116.55	120.6	77.75	23.95	97.25	60	163	11.9	128	13.9	179	5.2	1.74566	2.36873	388.826	26.7	1.2	132	12	0.7	580.816	78	3	0.414601	2	1	1	1	1	1	1	1	1	1	1	2	1	1	1	2	2	1	2	1	4.38	2.5	0
41	1	24.9079	61.65	102.5	71.63	24	97.84	70.3	168	23.9	17	9.9	74	8.4	0.380698	1.5	279	40.2	2.4	342	140	5.7	275	29	12.2841	0.2	2	1	1	1	1	1	1	1	1	1	1	1	2	1	2	1	2	1	2	1	46.92	8.9	0
59	1	39.6735	78.37	142.36	86.71	24	93.16	121.5	175	33	225	9.2	159	5.3	1.5084	3.8	388.826	25.1	1.3	201.835	27	1	484	807.662	12.2841	0.414601	2	2	1	2	1	2	1	1	1	1	1	1	2	1	2	1	1	2	1	1	6.76	2.4	0
40	2	28.5714	112.25	114.61	72.57	24	94.58	87.5	175	9.5	306	9.7	320	7.3	1.96548	3.7	388.826	34.2	1.5	201.835	38	1.5	268	807.662	3	0.03	1	1	1	2	1	1	1	1	2	1	1	1	2	2	2	1	2	2	2	1	5.71	2.91	0
59	1	18.4661	86.35	134.58	57.25	24.04	98.23	50	164.55	19.7	270	11.5	147	6.3	1.09612	2.36873	388.826	27.6	1.2	201.835	17	0.9	580.816	807.662	12.2841	0.414601	1	1	1	2	1	1	1	1	1	1	2	2	2	1	1	1	1	2	1	1	2.81	2.08	0
39	2	72.5781	90.38	122.29	72.46	24.08	95.67	185.8	160	10.2	291	11.5	153	5.4	1.413	2.36873	388.826	28.5	1	201.835	17	0.9	580.816	807.662	12.2841	0.414601	1	2	1	1	1	1	1	1	1	1	1	1	2	1	1	1	1	2	1	1	5.96	3.05	0
76	2	27.4429	84.34	122.53	64.03	24.09	99.16	86.95	178	15.9	55	13.4	112	5.1	1.12371	3.1	871	27.6	1.3	522	82	5.3	250	58	1	0.414601	1	1	1	2	1	1	1	1	1	1	1	2	2	2	2	1	2	1	1	1	22.36	2.38	0
68	1	25.1429	98.83	110.88	82.04	24.1	95.46	77	175	10.9	113	9.7	428	4.2	5.79632	9	135	49.6	2.4	201.835	13	1.1	1127	127	12.2841	0.414601	1	1	2	2	1	1	1	1	2	1	2	1	2	2	2	1	2	1	2	1	20.81	5.11	0
64	2	18.9913	106.33	110.44	60.38	24.1	90.24	63.6	183	10.2	87	11	126	10.3	0.506207	2.36873	388.826	150	1.2	201.835	19	0.8	500	157	12	0.29	1	2	1	2	1	1	1	1	2	2	1	2	2	1	1	1	1	2	1	1	14.48	5.7	0
42	2	31.7383	72.62	107.9	62.35	24.15	95.58	82.75	161.47	8.2	353	9.1	169	6.6	1.18414	2.36873	388.826	30	1.5	201.835	28	1.4	580.816	807.662	12.2841	0.414601	1	1	1	1	1	1	1	1	1	1	1	1	2	2	1	2	1	1	1	1	14.81	3.26	0
68	2	53.749	126.62	126.56	69.4	24.15	95	180	183	17.3	251	10.7	264	9.5	1.1684	2.36873	388.826	23.5	1	201.835	14	0.7	580.816	219	2	0.414601	1	1	2	2	1	1	1	1	1	1	1	1	2	1	1	1	1	1	1	1	8.81	3.9	0
33	2	61.2205	106.18	109.5	65.25	24.18	95.57	159.4	161.36	10.2	195	8.9	88	8.3	0.459506	1.3	388.826	42.4	3.4	201.835	31	2.3	223	308	12.2841	0.414601	1	2	1	1	1	1	1	2	1	1	1	1	2	1	1	1	2	1	1	1	7.81	7.82	0
59	2	19.4074	111.08	93.29	61.28	24.23	94.54	70.8	191	6.9	155	7.7	70	5.4	0.646472	2.36873	388.826	31.6	1.1	201.835	35	9.2	580.816	145	3	0.31	1	1	2	1	1	1	1	1	2	1	2	1	2	1	1	1	1	2	1	1	10.9	8.98	0
51	1	38.9874	119.64	105.28	69.88	24.28	96.6	96.1	157	9.7	203	10.2	109	4.3	1.42094	2.36873	388.826	25.4	1.2	99	22	0.9	201	56	2	0.414601	1	1	1	1	1	1	1	2	2	1	2	1	2	1	1	1	2	2	1	1	6.82	6.72	0
70	1	19.6511	81.52	114.392	66.6418	24.3	97.35	53.5	165	4.8	138	11.1	156	7.2	0.975366	1.1	489	31.3	1.1	1477	15	1.2	361	26	12.2841	0.414601	1	2	1	1	1	2	2	1	1	1	2	1	2	2	2	1	2	1	1	1	35.67	35.55	0
66	1	19.5128	70.06	143.64	77.24	24.31	98.3	58.4	173	4.7	221	12	141	6.2	1.07437	2.36873	388.826	33.7	1.1	201.835	7	0.9	580.816	807.662	12.2841	0.414601	1	1	1	1	1	1	1	1	2	1	1	1	2	1	1	1	2	1	1	1	5.67	2.06	0
33	1	33.5388	97.29	83.95	32	24.32	93.9	100.1	172.76	7.5	250	13.9	117	8.4	0.601914	2.36873	388.826	27.3	1.2	77	10	0.8	220	167	1	0.414601	1	1	1	1	1	1	1	1	2	1	2	1	2	1	1	1	2	1	1	1	5.78	5.8	0
62	1	23.6235	113.54	118.08	74.36	24.35	95.92	72	174.58	8.8	247	8.4	80	8	0.437397	2.36873	388.826	27.5	1.1	201.835	22	1.3	246	807.662	12.2841	0.414601	1	1	1	2	1	1	1	1	1	1	1	1	1	1	2	1	1	1	1	1	9.65	6.51	0
47	1	37.3096	90	116.56	78.13	24.38	97.38	86.2	152	11.3	542	8.1	154	6.1	1.19966	3.2	388.826	29.2	1.3	201.835	8	1	580.816	807.662	12.2841	0.414601	1	2	2	1	1	2	1	1	1	1	1	1	2	1	1	1	2	1	1	1	11.38	3.33	0
64	2	30.831	109.96	147	109	24.4	95.88	103.25	183	16.2	101	11.6	170	5.4	1.57	2.6	295	26.8	1.3	201.835	17	1	485	1143	12.2841	0.414601	1	1	1	1	1	2	1	1	1	1	1	2	2	2	2	1	1	2	2	1	27.66	4.68	0
64	1	35.743	68.71	95.11	49.78	24.46	96.89	98.0667	165.64	11.8	187	12.9	141	4.2	1.90953	2.36873	388.826	150	1.4	201.835	14	0.8	580.816	114	6	0.07	1	1	2	1	1	1	1	1	2	1	2	2	2	1	1	1	1	1	2	1	7.49	3.67	0
53	2	47.0315	87.29	125.92	75.92	24.5	95.79	129.6	166	10.9	268	14.3	180	8.6	0.89946	2.1	944	25.4	1.1	201.835	28	0.9	195	807.662	12.2841	0.38	1	1	2	1	1	2	1	2	2	1	1	1	2	1	2	1	2	2	1	2	4.77	3.35	0
54	2	32.7826	90.41	117.16	67.13	24.51	97.59	115.867	188	13.4	426	9.7	119	7.3	0.730913	1.1	388.826	24.1	1.7	201.835	12	0.4	485	807.662	12.2841	0.414601	1	1	1	1	1	1	1	1	1	1	2	2	2	1	1	1	2	2	2	1	10.7	2.62	0
48	1	24.2939	86.14	116.14	75.14	24.59	95.5	74.4	175	12.4	139	10.1	170	7.2	1.0629	2.9	125	150	3.2	201.835	25	0.9	384	51	12.2841	0.08	1	1	1	1	1	1	1	1	1	2	1	1	2	1	2	1	2	2	2	1	13.94	3.08	0
60	2	27.9081	102.32	105.68	51.59	24.59	98.41	84	173.49	11.2	139	6.4	153	5.6	1.34187	2.36873	388.826	30.1	1.6	201.835	43	1.4	314	807.662	12.2841	0.414601	1	1	2	1	1	1	1	1	1	1	2	1	2	1	2	1	2	1	1	1	9.45	7.51	0
27	1	21.4635	97.27	105.41	67.29	24.62	93.38	66.7	176.284	9.1	267	9.3	125	4.2	1.69285	1	388.826	41.4	1.3	107	9	0.6	580.816	807.662	12.2841	0.414601	1	1	1	2	1	1	1	1	2	1	2	1	2	2	2	1	2	2	1	1	26.73	20.33	0
63	2	27.846	93.76	97.88	66.32	24.64	94.32	66.9	155	9.8	174	13.4	198	4.2	2.68147	1.9	388.826	38.2	4	201.835	30	1.2	580.816	807.662	12.2841	0.414601	1	2	1	1	1	1	1	1	2	2	2	1	2	1	1	1	2	1	1	1	9.8	4.91	0
59	2	33.573	99.2	116.96	67.96	24.64	94.48	89.2	163	7.1	282	8.7	138	7.8	0.778957	3.4	425	31.4	1.3	201.835	24	0.5	802	807.662	12.2841	0.414601	2	1	1	1	1	1	1	2	2	1	2	1	1	1	1	1	1	2	1	1	41.09	3.51	0
22	1	24.2286	91.81	114.392	66.6418	24.67	98.33	74.2	175	17.2	192	12.2	143	4.2	1.93662	1.5	713	55.4	1.6	201.835	22	0.8	580.816	28	2	0.03	2	1	1	1	1	1	1	1	1	1	2	1	2	2	2	1	2	1	1	1	33.04	26.46	0
57	1	51.936	113.15	138	90.5	24.68	97.23	136.9	162.356	9.8	326	10.7	233	5.5	2.09627	2.4	466	81.7	1.2	201.835	16	1.1	580.816	145	4	0.414601	1	2	2	1	1	2	1	2	2	1	1	1	2	1	2	1	2	1	1	1	6.35	2.25	0
47	2	28.6318	80.45	102.13	57.75	24.69	98.29	77.95	165	13	204	13.8	88	7.3	0.540507	1	388.826	58.9	1.1	201.835	22	0.8	346	45	12.2841	0.414601	1	1	1	1	1	1	1	1	1	1	1	1	2	2	1	1	2	1	2	1	26.93	5.14	0
40	2	61.894	89.69	110.2	59.4	24.73	94.12	143	152	9.1	144	12.3	99	8.3	0.516944	1.3	388.826	58.7	1.4	201.835	3	0.5	580.816	46	12.2841	0.414601	1	1	1	1	1	1	1	1	1	1	1	1	2	1	2	1	1	1	2	1	10.18	2.1	0
52	2	36.7801	78.17	123.6	79.2	24.75	93.58	109	172.15	24.7	234	9	167	6.8	1.12488	0.9	388.826	25.7	1.1	201.835	37	1.4	184	807.662	12.2841	0.414601	2	2	1	1	1	2	1	1	2	1	2	1	2	2	2	2	2	2	2	2	20.81	2.72	0
53	1	18.393	112.5	102.35	61.21	24.79	95.12	57	176.04	50.2	79	8.2	122	10.4	0.48455	6.1	595	34.6	4.1	361	11	0.9	367	807.662	11	1.43	1	1	2	2	1	1	1	2	1	1	1	1	2	1	2	1	1	1	1	1	6.21	4.34	0
66	2	21.3145	114.84	117.04	62.13	24.8	99.17	56.7	163.1	7.9	202	12.1	208	7.9	1.15536	1.9	388.826	23.7	1.2	201.835	40	1	1831	46	1	0.414601	1	2	2	1	1	2	1	1	2	1	1	2	2	1	2	1	2	1	1	1	27.09	8.09	0
59	2	19.9569	90.42	120.29	65.58	24.83	95.5	52.9	162.81	23.5	447	11.1	118	5.4	1.08977	1.1	752	57.7	1.3	163	26	1.1	514	63	7	0.414601	1	2	2	1	1	1	1	1	1	1	2	1	2	1	2	1	2	1	1	1	30.9	13.89	0
53	2	36.2169	114.42	99.3	57.9	24.83	95.88	95.6	162.47	39.7	425	10.8	103	4.3	1.34272	1.6	388.826	31.9	1.3	201.835	17	0.5	754	807.662	12.2841	0.414601	1	1	1	1	1	1	1	1	1	2	2	1	2	1	1	1	1	2	2	1	16	9.09	0
24	2	18.2099	117.85	145.92	79.76	24.85	96.46	51.2	167.68	23	482	8.6	113	6.2	0.861018	2.36873	475	89	1.5	75	16	0.8	241	807.662	12.2841	0.414601	1	1	1	1	1	1	1	1	1	1	1	1	2	2	1	1	2	1	1	1	16.9	2.96	0
63	2	32.3066	75.28	113.44	57.83	24.92	98.24	96.4	172.74	3.4	67	11.9	111	5.2	1.0825	2.36873	388.826	150	1.5	201.835	24	0.4	580.816	807.662	12.2841	0.414601	1	1	1	2	1	1	1	1	1	1	1	1	2	1	1	1	1	2	1	1	12.93	5.05	0
62	2	29.9408	105.04	145.2	90.76	24.92	96.88	75.1	158.376	8.8	223	9.5	116	8.6	0.579652	1.1	521	107.2	3.9	201.835	48	1.4	203	807.662	2	0.01	1	1	2	1	1	1	1	1	1	1	1	1	2	2	1	1	2	2	1	1	44.6	2.07	0
54	2	76.6804	96.86	109.15	59.04	24.93	94	202	162.306	12.1	100	10.6	102	5.4	0.942002	3.4	84	32.7	1.2	80	6	0.6	170	807.662	12.2841	0.414601	1	1	1	2	1	1	1	1	2	1	1	1	2	2	1	2	2	1	2	1	15.56	15.54	0
74	1	45.2695	91.31	117.92	87.24	24.96	94.62	118	161.45	5.3	169	7.2	132	7.8	0.745089	0.8	388.826	35.5	2.3	201.835	13	0.7	213	94	4	0.414601	1	1	1	1	1	1	1	1	1	1	1	1	2	1	1	1	2	1	2	1	6.4	2.4	0
32	2	31.8367	115.04	124.47	66.67	25	94.35	97.5	175	7.7	132	14.2	205	4.2	2.77627	2.36873	388.826	39.6	1.7	201.835	13	0.9	233	58	2	0.414601	1	1	1	2	1	1	1	1	2	1	1	1	2	2	1	1	2	1	2	2	6.76	5.8	0
36	2	32.1402	88.63	109.21	61.46	25.04	96.09	110	185	6.8	172	11.6	126	4.2	1.70639	2.36873	388.826	30.4	1	201.835	14	0.5	580.816	807.662	1	0.414601	2	1	1	1	1	2	1	1	1	1	2	1	2	1	1	2	2	1	2	1	9.09	2.58	0
35	2	28.8708	88.53	101.6	65.1	25.07	97.38	76.5	162.78	11.6	189	8.6	80	8.6	0.39976	1.3	547	26.1	1.2	201.835	6	0.4	580.816	807.662	12.2841	0.414601	2	1	1	1	1	1	1	1	1	1	2	1	2	1	1	1	2	2	2	1	6.82	2.93	0
51	1	43.3853	67.52	94.13	48.35	25.08	93.58	125.2	169.876	10.3	271	16.6	93	5.3	0.882269	6	385	32.4	5.3	201.835	30	1.8	783	807.662	3	0.02	1	1	1	2	1	1	1	1	2	1	1	1	2	2	1	1	2	1	2	1	8.75	5.01	0
69	1	21.8695	116.72	112.63	61.58	25.08	98.14	60.85	166.806	16.3	325	7.8	94	8.6	0.469718	0.9	388.826	31.3	1.1	201.835	11	0.4	580.816	807.662	12.2841	0.414601	1	1	1	1	1	1	1	1	2	1	2	1	2	1	1	1	2	1	2	1	10.07	10.08	0
28	2	29.8337	81.38	114.392	66.6418	25.11	98.78	79.1	162.83	11.3	202	7.6	98	5.1	0.983245	0.8	388.826	27	1.1	201.835	85	3.5	269	106	12.2841	0.414601	1	1	1	1	1	1	1	1	1	1	2	1	2	1	1	1	2	2	2	1	27.01	2.85	0
19	2	22.0856	97.77	128.08	88.83	25.15	93.04	66.1	173	14.5	144	15	104	6.4	0.759235	2.36873	388.826	28	1.6	113	28	1.2	541	3267	4	0.414601	1	1	1	1	1	1	1	1	1	1	1	1	2	2	1	1	1	1	1	1	10.82	4.94	0
44	2	43.3612	118.65	115.61	78.61	25.22	95.63	123.8	168.97	21.8	265	15.8	175	8.3	0.91379	3.1	388.826	25.3	1.2	201.835	30	1	346	38	4	0.414601	1	2	2	1	1	1	1	1	2	2	2	1	2	1	2	1	2	1	1	2	29.94	28.24	0
68	2	36.4112	108.89	102.18	72.95	25.31	96	89.75	157	9	272	7.2	98	4.2	1.32719	1.2	388.826	28.6	1.3	106	8	0.6	291	26	2	0.56	1	1	1	2	1	1	1	1	2	1	2	1	2	2	2	1	2	1	2	1	35.74	9.14	0
66	1	27.111	102.39	100.53	55.16	25.32	96.29	69.8	160.456	16.2	145	9.3	100	5.2	0.975229	1	277	28.1	1.1	201.835	8	0.6	236	807.662	12.2841	0.414601	1	1	1	1	1	2	1	1	1	1	2	2	2	1	2	1	1	2	1	1	22.1	2.11	0
69	2	37.1576	115.41	110.83	65.17	25.44	98.65	100	164.05	11.8	576	7.1	147	6.6	1.02999	1.7	388.826	28	1.2	201.835	9	0.9	407	807.662	12.2841	0.01	1	1	1	1	1	1	1	1	1	1	1	1	2	1	1	1	2	1	2	1	33.86	3.35	0
66	2	45.3277	114.34	105.54	51.88	25.52	99.36	138.3	174.674	9.9	212	9.2	155	6.2	1.18104	1.4	388.826	30.7	1.2	201.835	16	0.7	308	807.662	75	0.6	2	1	2	1	1	2	1	2	1	1	2	1	2	2	1	1	2	1	2	1	11.35	5.85	0
49	1	42.9388	81.24	106.24	58.12	25.56	97.16	125	170.62	13.7	198	8.2	84	5.6	0.736713	1	388.826	30.5	2.2	201.835	12	0.8	349	807.662	12.2841	0.414601	1	2	1	1	1	1	1	2	2	1	1	1	2	1	1	1	2	1	1	1	22.8	10.99	0
70	1	46.3215	108.92	116.67	69.42	25.56	96.56	122.8	162.82	7	174	14.4	104	5.3	0.986624	3.7	388.826	28	1.2	246	21	1.6	327	5143	54	0.71	1	1	1	2	1	1	1	1	1	1	1	1	2	2	1	1	2	1	1	1	29.89	25.06	0
65	2	39.3991	100.54	95.68	60.88	25.65	98.27	111.2	168	8.8	117	12.3	223	7.5	1.32305	2.36873	388.826	150	1.1	201.835	18	0.5	580.816	807.662	12.2841	0.414601	1	1	1	1	1	1	1	2	2	1	1	1	2	1	1	1	1	2	2	1	3.03	2.23	0
33	1	17.2194	86.65	93.11	56.75	25.67	95.65	53	175.44	9.7	289	9.2	104	5.6	0.912121	2.36873	388.826	26.2	1.3	201.835	25	1.2	162	807.662	12.2841	0.414601	1	2	1	1	1	1	1	1	1	1	1	1	2	1	1	1	2	1	2	1	8.38	5.35	0
43	2	51.5234	79.27	113.04	57.12	25.73	93.12	127	157	17.7	192	9.5	142	5.4	1.31141	2.36873	388.826	23.9	1.3	201.835	36	1.7	580.816	807.662	12.2841	0.414601	1	2	1	1	1	1	1	1	1	1	1	1	2	2	1	1	2	1	1	1	17.45	2.45	0
29	1	30.692	95.17	102.93	59.3	25.76	92.28	88.7	170	10.8	183	14.5	272	4.2	3.68364	2	388.826	62.8	1.3	154	21	1.1	337	5122	12.2841	0.414601	1	2	1	1	1	1	1	1	1	1	1	1	2	2	1	2	2	1	1	1	10.07	5.46	0
44	1	24.8701	61.32	111.08	55.52	25.8	91.96	65	161.666	15	134	10.8	84	5.2	0.819193	2.36873	388.826	150	1.8	201.835	28	1.4	231	807.662	12.2841	0.02	1	2	1	1	1	1	1	1	1	1	1	1	1	1	1	1	1	1	1	1	5.67	2.91	0
78	2	25.7648	95.44	104.2	59.44	25.8	92.68	61.9	155	15	131	10	194	8	1.06069	0.8	388.826	21.7	1	201.835	29	1.5	580.816	807.662	7	0.02	2	1	2	1	1	1	1	2	2	1	1	2	2	2	1	1	2	1	1	1	13.26	5	0
76	2	24.8885	80	111.72	64.38	25.81	95.25	78.6	177.71	19.7	189	9.3	140	4.2	1.89599	2.2	388.826	28.6	1.2	201.835	14	0.8	283	807.662	12.2841	0.414601	1	1	1	2	1	2	1	1	1	1	2	2	2	2	2	1	2	1	1	1	13.71	2.19	0
37	1	23.7228	50.56	100.59	55.69	25.82	95.62	71	173	17.4	206	9.1	164	9.5	0.725824	2.36873	385	71.4	1.2	201.835	13	0.7	580.816	807.662	12.2841	0.414601	2	2	1	1	1	1	1	1	1	1	2	1	2	2	1	2	2	1	2	1	13.67	4.3	0
30	1	51.0811	100.49	106.1	62	25.9	96.75	103	142	8.3	181	12.9	136	10.4	0.540154	1	442	22.1	1.1	201.835	20	1	349	118	2	0.06	1	1	1	1	1	1	1	1	1	1	1	1	2	2	1	1	2	1	1	1	33.78	8.65	0
70	2	21.9355	115.88	131.69	75.41	25.97	96.58	52.7	155	6.7	235	7.7	120	5.4	1.10824	2.36873	388.826	35	2.5	170	27	1	279	807.662	5	0.05	1	1	1	2	1	1	1	1	1	1	1	2	1	1	1	1	2	1	1	1	2.68	2.64	0
42	2	22.0408	110.84	109.21	79.29	26	99.48	67.5	175	30.2	86	9.2	82	4.3	1.06896	1.7	123	51.3	1.6	201.835	51	2.6	650	229	8	0.1	1	2	2	1	1	1	1	2	1	1	1	1	2	1	2	1	2	2	1	1	12.64	4.89	0
47	2	35.7072	116.67	136.29	71.63	26.07	94.15	72	142	25.9	191	6.8	145	7.2	0.90659	1.8	491	26.9	1.5	201.835	33	0.8	309	913	2	0.414601	2	2	1	1	1	1	1	1	1	1	2	1	2	1	1	1	2	1	1	1	38.97	2.96	0
35	2	26.9353	98.83	96.74	65.59	26.1	94.54	95.2	188	11	221	13.1	117	5.4	1.08053	2.36873	388.826	46.2198	1.63062	201.835	26	1.2	580.816	807.662	87	8.13	1	1	1	1	1	1	1	1	1	1	2	1	2	1	1	1	2	1	2	1	2.06	2.07	0
69	2	42.9012	128.32	125.04	84.33	26.12	98.32	139	180	8.3	101	10.2	121	7.4	0.730324	2.36873	388.826	25.3	1.1	201.835	10	0.3	580.816	807.662	12.2841	0.414601	1	2	1	1	1	2	1	2	2	1	1	2	2	1	2	1	1	2	2	1	13.3	5.83	0
36	2	31.1798	76.43	93	67	26.14	97.05	101	179.98	9.2	272	10.4	136	10.3	0.546382	1.1	388.826	120.8	1.2	179	12	0.6	266	807.662	12.2841	0.414601	2	1	1	1	1	1	1	1	1	1	1	1	2	1	1	1	2	1	1	1	59.8	5.34	0
62	1	23.768	99.21	100.17	59.11	26.28	98.59	72.2	174.29	4.2	122	11.9	109	5.4	1.00665	2.1	388.826	34.3	1.2	201.835	23	1	332	428	9	0.01	1	1	1	1	1	2	2	1	2	1	2	1	2	1	2	1	2	1	2	1	14.13	3.05	0
77	2	45.7143	109.32	114.392	66.6418	26.32	95.81	140	175	11.1	287	10.7	112	5.6	0.982284	1.1	388.826	27.6	1.2	420	20	0.8	580.816	807.662	12.2841	0.414601	1	2	1	1	1	2	1	1	2	1	1	2	2	2	2	1	2	1	1	1	10.98	6.98	0
61	2	23.7298	116.24	115.43	86.65	26.32	94.61	62	161.64	22.5	20	7	123	7.2	0.769038	1	167	23.6	1.2	539	86	1.4	692	807.662	12.2841	0.414601	2	1	1	1	1	1	1	1	1	1	1	1	2	1	2	1	2	1	2	1	33.08	10.37	0
69	1	32.8537	95.17	116.17	73.08	26.33	96.21	87.6	163.29	10.9	222	9.3	169	8.4	0.869431	2.36873	388.826	40	2.6	142	8	0.5	303	807.662	12.2841	0.414601	1	1	1	2	1	1	1	1	1	1	1	1	2	1	1	1	2	1	1	1	18.27	2.26	0
59	1	38.1354	92.32	101	63.7	26.36	96.44	94	157	15.9	248	13.3	170	8.4	0.874576	0.9	388.826	121.5	1.2	201.835	30	1.5	390	807.662	12.2841	0.414601	1	1	2	1	1	2	1	2	2	1	1	2	2	1	1	1	2	1	1	1	12.83	2.95	0
57	1	23.4894	98.88	110.09	67.13	26.36	94.76	56.4333	155	18	196	10.7	135	4.6	1.58228	3.2	388.826	27.4	1.1	201.835	20	1	580.816	33	3	0.02	1	1	1	1	1	1	1	1	1	1	2	1	2	1	1	1	2	2	1	1	11.21	3.31	0
63	2	25.7859	65.48	99.71	52.29	26.44	93.88	81.7	178	20	336	8	156	7.8	0.88056	3.7	374	50.1	1.6	201.835	73	2.8	204	19	2	0.414601	1	1	2	1	1	2	1	1	1	1	1	1	2	1	1	1	2	2	1	1	49.82	4.04	0
61	2	37.7163	90.28	133.23	86.77	26.52	96.88	109	170	7	222.243	14.4	93	5.6	0.815646	2.36873	388.826	23.7	1.3	82	10	0.7	580.816	807.662	12.2841	0.414601	1	1	1	2	1	1	1	1	1	1	1	1	2	1	1	1	1	1	1	1	3.2	3.07	0
44	1	28.3504	120.69	109.03	57.39	26.59	97.9	84.85	173	6.1	113	11.1	142	8.3	0.741476	1.8	388.826	149	1.2	201.835	8	0.3	580.816	807.662	12.2841	0.414601	1	1	1	2	1	1	1	1	1	1	1	2	2	2	1	1	1	2	2	1	38.88	5.07	0
74	1	38.9551	104.48	103.27	75.27	26.63	95.63	119.3	175	14.2	195	15.7	292	8.6	1.45912	2.9	208	19.6	1.7	201.835	40	2.1	324	201	9	0.02	1	1	2	1	1	2	1	1	1	1	1	2	2	1	2	1	2	2	1	1	11.82	5.68	0
66	2	35.8181	79.52	126.82	80.55	26.72	95.28	107.2	173	24.9	187	9.1	119	6.4	0.86874	1.3	355	27.6	1.3	201.835	17	0.7	519	83	3	0.04	1	1	2	1	1	1	1	1	1	2	1	1	2	1	2	1	2	1	2	1	22.41	4.23	0
55	1	27.7686	92.35	120.56	65.96	26.74	94.33	75.6	165	12.7	149	13.7	271	6.2	2.06492	2.4	472	25.8	1.2	201.835	18	0.8	494	96	12.2841	0.414601	1	2	1	1	1	1	1	1	1	1	1	1	2	1	1	1	2	2	2	1	25.67	8.88	0
48	2	33.0155	115.08	115.28	68.04	26.77	95.08	103.75	177.27	7.8	585	8.1	182	7.1	1.15872	2.36873	388.826	36.7	1.1	201.835	15	0.9	580.816	807.662	12.2841	0.414601	1	1	1	1	1	1	1	1	1	1	2	1	2	1	1	1	2	1	2	1	13.68	4.36	0
75	1	21.4815	97.88	125.14	73.86	26.79	95.17	69.6	180	8.1	192	11	105	8.1	0.565215	2.6	388.826	21	1.1	201.835	9	0.6	580.816	108	2	0.414601	1	1	2	1	1	1	1	2	1	1	1	1	2	1	1	1	1	1	1	1	11.19	2.09	0
62	2	26.2115	82.81	103.14	54.07	26.81	95	70.4	163.886	15.2	244	12.1	154	8.1	0.828982	1.5	388.826	36.7	1.2	201.835	22	0.9	580.816	807.662	12.2841	0.414601	1	2	1	1	1	1	1	1	1	1	1	1	1	1	1	1	2	2	2	1	3.43	2.6	0
53	2	29.8825	82.85	106	67.6	26.82	90.75	80	163.62	12.9	322	11.9	118	7.6	0.688368	1.1	494	25.5	1.2	112	11	0.7	580.816	807.662	12.2841	0.414601	1	1	1	1	1	1	1	2	2	1	2	1	2	1	2	1	2	1	1	1	17.4	6.26	0
43	2	40.71	111.26	92.17	60.42	26.89	94.96	114.9	168	17.4	239	7.2	162	5.1	1.62536	1.8	667	32.9	1.4	201.835	26	0.9	172	807.662	2	0.05	1	2	1	1	1	1	1	1	1	1	1	1	2	2	1	1	2	1	1	1	15.28	5.03	0
52	2	32.454	81.24	116.33	65.11	26.92	92.85	84	160.881	8.6	178	12.6	89	5	0.919421	1.5	388.826	22.4	1.1	121	21	3.3	269	283	2	0.414601	2	1	1	1	1	1	1	1	1	1	1	1	2	1	1	1	2	1	1	1	20.51	20.53	0
78	2	20.8025	124.08	90.42	69.65	26.92	96.69	67.4	180	13.3	122	8.1	138	7.9	0.766539	2	388.826	26.4	1.1	201.835	84	6.9	580.816	807.662	12.2841	0.414601	1	2	2	1	1	1	1	1	1	1	1	1	1	1	2	1	1	1	1	1	7.67	2.77	0
72	2	53.75	103.26	94.64	67.44	26.96	95.63	137.6	160	20.8	205	7.7	173	8	0.945872	1.7	867	31.2	1.2	201.835	29	0.9	158	807.662	12.2841	0.02	1	2	2	1	1	2	1	2	2	1	1	1	2	1	1	1	2	1	2	1	34.05	3.15	0
61	2	61.7699	108.6	133.6	91.64	26.96	96.96	164.6	163.24	13.6	270	14.4	140	5.4	1.29294	1	437	30.2	1.2	201.835	13	0.6	173	64	3	0.414601	2	1	1	2	1	2	1	1	1	1	1	2	2	1	2	1	2	2	2	1	25.97	3.98	0
47	1	66.4885	101.54	120.86	57.77	27.04	90.73	211.8	178.48	14.2	356	11.3	121	6.2	0.921975	1.2	388.826	36.1	1.2	186	13	0.7	392	807.662	12.2841	0.414601	1	1	1	1	1	1	1	1	1	1	2	1	2	1	1	1	2	1	2	1	6.77	3.71	0
64	2	26.4512	109.03	125.93	73.36	27.17	85.33	67.5	159.746	12.2	198	8.6	247	5.6	2.16629	1.6	426	29.9	1.2	201.835	87	5.2	149	807.662	9	0.74	1	2	1	1	1	1	1	1	1	1	2	1	2	2	2	1	1	2	1	1	28.33	2.28	0
48	2	39.5085	110.6	78	58	27.18	98.36	124	177.16	10.7	242	11.5	139	7.3	0.853756	2.2	348	28.5	1.1	201.835	20	1.3	580.816	807.662	12.2841	0.414601	1	1	2	1	1	2	1	2	1	1	1	2	2	1	2	1	1	1	1	1	7.26	3.51	0
29	1	39.7829	117.77	97.83	41.38	27.27	95.12	107	164	11.3	161	8.2	131	5.6	1.14892	2.36873	388.826	27	1.1	201.835	31	0.7	580.816	807.662	12.2841	0.414601	1	1	1	1	1	1	1	1	2	1	2	1	2	1	1	1	2	1	1	1	7.86	4.01	0
55	1	28.9059	99.89	96.56	62.64	27.29	96.38	76.8	163	6.7	176	13	106	6.2	0.807681	1	388.826	150	1.1	201.835	14	0.7	580.816	807.662	12.2841	0.414601	1	1	1	1	1	1	1	1	1	1	1	1	2	1	1	1	1	2	2	1	7.79	3.79	0
62	1	21.2279	115.2	108.29	58.14	27.37	94.2	51	155	9.1	157	10.4	120	8.6	0.59964	0.7	388.826	35.5	1.5	201.835	10	0.6	363	42	1	0.414601	2	1	1	2	1	1	1	1	1	1	2	1	1	1	2	2	2	2	1	1	10.9	4.54	0
53	1	20.6601	91.71	126.08	63.54	27.4	90.62	61	171.83	9.9	367	8.8	82	7.4	0.49493	2.36873	388.826	34	1.5	201.835	15	0.8	168	807.662	12.2841	0.414601	1	1	1	2	1	1	1	1	1	1	1	1	2	1	1	1	2	2	2	1	8.43	4.03	0
65	2	38.3462	119.31	101.25	61.75	27.42	99.23	106.1	166.34	7.4	116	7.6	208	4.2	2.8169	2.9	277	37.6	2	201.835	24	0.8	580.816	807.662	12.2841	0.414601	2	1	1	1	1	1	1	2	1	1	1	1	2	1	2	1	2	1	1	1	27.29	7.26	0
73	1	31.2394	97.76	64.5	23.5	27.47	97.68	83	163	8.7	347	11.5	433	7.3	2.65954	9.3	482	40.1	2.8	201.835	32	0.8	11280	124	12.2841	0.01	1	1	1	2	1	1	1	1	2	1	2	1	2	2	2	1	2	1	1	1	22.75	22.74	0
28	2	25.8613	103.68	110.25	67.88	27.47	86.41	80.5	176.43	7.6	272	12.2	137	8.1	0.737471	2.36873	388.826	74.4	1.1	201.835	27	1.4	399	807.662	3	0.03	2	1	1	1	1	1	1	1	1	1	1	1	2	1	1	1	2	1	2	1	4.08	2.1	0
42	2	20.4125	95.16	99.76	59.17	27.48	98.48	63	175.68	9.6	228	9.5	161	4.3	2.09881	2.3	388.826	31	1.2	201.835	92	2.8	145	807.662	12.2841	0.414601	2	2	1	1	1	2	2	2	2	1	1	2	2	2	2	1	2	1	2	2	46.56	2.9	0
68	1	19.1886	98.89	123.53	76.63	27.5	92.67	51.95	164.54	3.8	221	11.2	125	4.2	1.69285	2.36873	388.826	29.3	1.1	201.835	12	0.7	234	807.662	12.2841	0.414601	1	2	1	1	1	1	1	1	1	1	1	1	2	2	1	1	2	2	1	1	34.48	2.24	0
51	2	32.3563	116.42	114.392	66.6418	27.58	94.43	89	165.85	9.8	130	16.1	278	4.2	3.7649	3.8	148	35.6	1.2	201.835	9	0.5	242	807.662	12.2841	0.414601	1	2	1	1	1	1	1	1	1	1	1	1	2	2	2	1	2	1	1	1	31.32	28.26	0
77	1	41.0639	112.97	100.15	54.15	27.69	93.94	122.9	173	8.7	168	11.9	186	5.4	1.71777	2.2	388.826	31.2	1.5	201.835	15	1	407	807.662	12.2841	0.414601	1	2	1	1	1	2	1	2	1	1	1	1	2	1	1	1	2	2	1	1	12.93	9.74	0
53	1	28.9884	113.11	111	54.04	27.7	93.96	86.9	173.14	16.4	201	11.8	180	8	0.984144	2.36873	388.826	24.2	1	201.835	17	0.8	580.816	807.662	12.2841	0.414601	2	1	1	1	1	1	1	1	1	1	1	1	2	1	1	1	1	1	1	1	5.75	2.71	0
51	2	44.2925	105.19	107.3	66.87	27.76	94.46	102.333	152	8.4	217	7.9	93	4.1	1.31041	2.36873	656	26.1	1.4	201.835	38	1.7	580.816	807.662	12.2841	0.414601	1	1	2	2	1	1	1	1	1	1	2	1	2	2	1	1	2	2	2	1	19.8	6.01	0
71	1	23.3025	109.26	113.64	75.49	27.82	99.52	75.5	180	14.3	245	7.6	90	9.5	0.398318	0.9	388.826	32.5	1.4	201.835	12	0.5	288	45	12.2841	0.414601	1	2	1	1	1	1	1	1	1	1	1	1	2	1	1	1	2	1	1	1	16	2.45	0
64	1	20.3099	119.32	119.61	66	27.88	96.79	63.6	176.96	12.7	328	10.7	117	5.6	1.02614	1.3	714	26.7	1	392	54	1.7	685	118	6	0.15	1	1	1	1	1	2	1	1	1	1	2	1	2	2	1	1	2	1	2	1	24.73	7.72	0
74	2	25.6941	119.66	132.4	70.92	27.91	95.33	76.9	173	14.6	199	14.1	529	5.4	4.88548	1.9	473	28.2	1	132	24	1	252	23	12.2841	0.414601	1	2	2	1	1	2	2	1	1	1	1	1	2	1	2	1	2	2	2	1	39.86	25.11	0
67	1	19.2526	84.72	105.76	55.08	28.12	97.12	61	178	20.1	288	14.3	103	4	1.51248	1.6	388.826	25.8	1.3	201.835	16	0.6	530	807.662	12.2841	0.414601	1	2	1	2	1	1	2	1	1	1	1	1	2	2	2	2	2	2	1	1	25.52	7.22	0
35	2	26.8905	96.74	101.76	52.35	28.15	99.79	85.2	178	1.6	65	10.4	188	8.6	0.939436	1.4	738	31.1	1.5	251	12	1.1	367	69	2	0.13	1	1	1	1	1	1	1	1	1	1	1	1	2	2	1	1	2	2	1	1	34.73	2.4	0
61	2	53.7974	118.64	153.32	101.06	28.29	95.06	135.8	158.88	11.3	269	12.7	386	7.3	2.37086	2.7	388.826	29.2	2.3	201.835	16	1	580.816	807.662	12.2841	0.414601	1	1	1	2	1	1	1	1	1	1	2	1	2	2	2	2	2	1	1	1	24.62	5.12	0
77	2	42.7471	145.21	124.83	81.04	28.33	96.46	102.7	155	9.5	104	12.7	127	10.3	0.510225	1.9	749	33.7	1.3	174	20	0.8	482	3358	7	0.06	1	1	2	2	1	1	1	1	1	1	1	2	2	2	2	1	2	1	1	1	25.66	17.98	0
47	1	28.1143	111.87	114.392	66.6418	28.4	93.97	86.1	175	11.8	279	6.4	184	5.2	1.79442	0.5	355	28.9	1.3	150	13	1	168	41	12.2841	0.02	1	1	1	1	1	1	1	1	1	1	1	1	2	2	1	1	2	2	1	1	86.69	3.18	0
60	1	25.7785	115.7	110.07	53.8	28.45	90.36	74.5	170	7.2	184	9.5	138	5.4	1.27447	2.36873	388.826	65.9	1.1	201.835	24	0.9	580.816	807.662	12.2841	0.414601	1	1	1	2	1	1	1	1	1	2	1	1	2	1	1	1	1	2	2	1	3.66	2.28	0
61	2	31.0352	103.81	116.76	71.36	28.59	95.41	79.45	160	4.3	162	9.4	85	5.6	0.745483	2.36873	500	35.1	1.8	201.835	28	1.1	234	807.662	12.2841	0.414601	1	1	1	2	1	1	1	1	1	1	2	1	2	2	1	1	2	2	1	1	13.86	2.18	0
45	1	34.3931	129.12	140.31	82.81	28.65	98.15	107.75	177	3.9	112	12.8	77	7.2	0.481431	2.36873	388.826	27.6	1.1	201.835	18	0.9	580.816	807.662	12.2841	0.414601	2	1	1	1	1	1	1	1	2	1	2	1	2	1	1	1	1	1	2	1	4.58	3.69	0
72	1	19.708	109.92	115	61	28.68	94	66	183	6.1	413	8.3	118	10.4	0.468663	0.7	388.826	27.6	1.5	201.835	34	1	580.816	807.662	12.2841	0.414601	1	1	1	2	1	1	1	1	1	1	1	1	2	1	1	2	2	1	2	1	15.06	9.07	0
67	2	24.7567	107.44	181	117.86	28.81	95.81	87.5	188	2.1	50	9.6	141	5.1	1.41467	3.4	525	33.7	1.4	334	32	2	361	807.662	12.2841	0.414601	1	1	1	1	1	2	1	2	2	1	1	2	2	1	2	1	2	2	2	1	57.48	17.09	0
48	1	15.797	84.08	106.24	57.12	29.12	94.32	46.3	171.2	13.9	102	9	219	5.2	2.13575	1.2	238	50.6	2.6	201.835	18	1.2	580.816	807.662	12.2841	0.414601	1	1	1	1	1	1	1	1	2	1	1	1	1	1	1	1	2	2	1	1	10.87	4.97	0
64	1	21.4187	109.13	122.92	66.71	29.21	95.38	61.9	170	7.8	145	11	121	7.4	0.730324	1.5	388.826	150	1.4	201.835	9	0.6	580.816	34	2	0.414601	1	1	1	2	1	1	2	1	2	1	2	1	2	2	2	2	2	2	2	1	7.03	2.03	0
60	1	34.8491	110.72	108.25	63.71	29.24	97.56	104.3	173	16.2	196	12.3	96	8	0.524877	1.3	450	25.8	1.3	126	16	0.9	226	807.662	12.2841	0.414601	1	1	1	2	1	1	1	1	1	1	1	2	2	1	1	1	2	2	1	1	8.87	3.15	0
65	1	15.7038	83.93	106.5	60	29.26	95.77	47	173	12.5	237	14.2	135	5.4	1.24677	0.9	388.826	24.6	1.1	74	11	0.7	580.816	807.662	12.2841	0.414601	2	1	1	1	1	2	1	2	2	2	2	1	2	2	1	2	2	1	1	1	82.91	6.11	0
80	2	35.5994	114.88	93.2	74	29.27	97.41	110.85	176.46	9.6	463	7.9	161	7.4	0.971753	2.36873	388.826	20.5	1.1	201.835	38	2.2	580.816	807.662	12.2841	0.414601	1	1	1	2	1	1	1	1	2	1	1	2	2	1	1	1	1	1	1	1	6.58	2.12	0
51	2	19.9767	96	130.71	90.46	29.31	93.24	66.9	183	5.1	130	9.5	124	7.1	0.789457	0.8	388.826	50.2	1	309	16	0.6	398	545	12.2841	0.414601	2	1	1	1	1	2	1	1	2	1	1	2	2	1	2	1	2	2	1	1	26.67	25.75	0
56	2	35.6845	123.84	96.58	58.54	29.79	92.08	106.8	173	19.5	234	9.2	121	5.2	1.18003	0.4	388.826	27.7	1.2	201.835	21	0.5	580.816	807.662	12.2841	0.414601	1	1	1	1	1	1	2	1	1	1	1	1	2	1	1	1	2	1	1	1	7	3.17	0
26	1	22.5827	104.68	129.16	61.13	29.96	93.87	60	163	15.9	240	12.6	180	4.6	2.1097	1	388.826	24.9	1.1	201.835	15	0.7	580.816	669	12.2841	0.414601	1	1	1	1	1	1	1	1	1	1	2	1	2	1	1	2	2	2	1	1	9.24	7.3	0
72	1	29.9959	89.89	104.27	59.18	30.07	95.5	86.4	169.717	3.6	214	12.3	102	6.4	0.744634	2.36873	388.826	32.3	1.3	201.835	12	0.8	580.816	807.662	12.2841	0.414601	1	2	1	2	1	1	1	1	1	1	1	1	2	2	1	1	2	1	1	1	11.97	11.93	0
29	1	22.293	125.88	147.94	85	30.15	95.64	54.95	157	12.7	166	11.2	124	5.2	1.20928	3.1	388.826	34	1.2	201.835	34	1.4	580.816	149	4	0.02	1	1	1	1	1	1	1	2	1	1	1	1	2	1	2	1	2	2	2	1	14.06	9.08	0
57	2	37.1024	84	106.68	67.84	30.24	94.68	110.8	172.81	8.6	105	9.3	222	5.4	2.05024	8.2	134	47.3	1.6	201.835	7	0.4	278	807.662	12.2841	0.414601	1	1	1	2	1	1	1	1	1	1	2	1	2	2	2	1	2	2	2	1	16.13	11.11	0
69	1	25.7117	129.85	98.36	74.73	30.34	96.56	70	165	5.2	117	11.3	107	7.1	0.681225	1	388.826	150	1.3	91	12	0.8	219	1049	7	0.414601	2	1	1	2	1	1	1	1	1	1	1	2	2	1	2	1	2	1	2	1	10.93	10.04	0
50	2	29.1091	120.72	110.92	65.32	30.36	95.6	79	164.74	18.8	215	14	119	7.4	0.718252	2.36873	524	42.2	1.1	110	14	1	580.816	1144	150	1.91	1	1	1	1	1	1	1	1	1	1	1	2	2	2	1	1	2	1	2	1	11.84	11.85	0
63	2	34.6021	92.64	99.48	53.68	30.6	98.04	100	170	7.3	135	13.1	132	5.2	1.2873	2.36873	388.826	46.2198	1.63062	201.835	17	0.8	580.816	1665	21	0.414601	1	1	2	2	1	1	1	1	1	1	2	2	2	1	1	1	2	1	2	1	6.55	2.3	0
48	2	26.9629	97.68	101.24	68.29	30.7	99.25	76.1	168	7.9	234	13.1	115	6.4	0.839539	2.36873	388.826	115.1	1.6	201.835	16	0.7	509	624	63	1.59	1	2	1	1	1	1	1	1	1	1	2	1	2	1	1	1	2	1	2	1	9.96	4.22	0
53	2	21.9475	100.45	131.32	68.43	30.72	95.76	73.5	183	5.9	224	6.1	174	5.2	1.6969	1.6	388.826	27.9	1.6	201.835	33	0.8	164	18	12.2841	0.414601	2	2	2	1	1	1	1	1	1	1	2	1	2	1	2	1	2	1	2	1	33.01	6.85	0
60	1	51.8053	103.44	105.4	66.88	30.76	96.64	132.533	159.947	4.6	224	14	136	5.4	1.256	1.2	388.826	22.8	1	53	10	0.8	580.816	276	5	0.414601	1	1	2	1	1	2	1	1	1	1	2	1	2	1	1	1	2	1	1	1	9.02	6.88	0
34	1	22.7792	105.67	117.24	70.46	31.4	92.82	60	162.296	19.6	75	10.8	205	8.3	1.07044	3.5	344	25.7	1.1	201.835	11	0.5	384	46	3	0.414601	1	1	1	1	1	1	1	1	1	1	2	1	2	1	1	1	2	2	2	1	17.69	2.73	0
76	2	26.5629	127.15	89.91	58.82	31.65	98.23	79.5	173	13.6	110	10.1	192	7.4	1.15886	3.2	269	58.7	1.2	49	82	2.6	580.816	215	4	0.414601	1	1	2	2	1	1	1	1	1	1	2	2	2	1	2	1	2	1	2	1	15.75	4.78	0
69	2	32.9709	109.5	137.88	76.21	31.88	94.13	95.1	169.834	6.7	185	9.7	81	5.4	0.748061	0.9	388.826	57.2	3.2	201.835	86	4.5	314	90	5	0.15	1	1	1	2	1	1	1	1	2	1	1	2	1	1	2	1	2	2	2	1	8.85	4.43	0
70	2	29.8217	109.09	114.392	66.6418	32	69.94	68.9	152	12.2	67	6.9	94	8.3	0.490836	3.9	170	34.8	1.7	201.835	24	0.8	580.816	807.662	12.2841	0.414601	1	1	2	1	1	1	1	1	1	1	2	1	1	1	2	2	2	2	2	1	16.67	3.26	0
24	1	26.7731	106.46	97.79	64.67	32.29	98.07	71.1333	163	12.3	141	13.3	101	5.2	0.984981	2.36873	388.826	82.9	1.2	201.835	24	0.9	580.816	807.662	12.2841	0.17	2	2	1	2	1	1	1	1	1	1	1	1	2	1	1	1	1	1	2	1	2.04	2.04	0
24	1	26.1344	72.76	107	53.75	32.36	92.96	80	174.96	12.3	263	15.3	130	4.3	1.69469	2.3	174	24.8	1.7	201.835	13	0.9	580.816	74	1	0.414601	1	1	1	1	1	1	1	1	1	1	2	1	2	1	1	1	2	2	2	1	19.5	19.5	0
71	1	33.7235	91.57	100.6	65.8	32.37	53.43	96.9	169.51	20.8	521	9.9	109	5.2	1.063	1.9	388.826	27.5	1.7	201.835	10	0.5	580.816	807.662	2	0.414601	1	1	1	1	1	2	1	1	2	1	2	1	2	1	2	1	2	2	1	1	21.7	14.65	0
62	2	36.6525	87.89	95.19	51.19	32.48	95	106.2	170.22	13.9	270	13.6	97	5.4	0.895826	1	256	26.5	1.4	201.835	8	0.5	580.816	107	2	0.03	1	1	1	1	1	1	1	1	1	1	1	1	2	2	1	1	1	2	2	1	13.89	2.99	0
70	2	40.0016	80	111.96	65.08	33.48	95.72	98.6	157	17.1	158	10	125	4	1.83554	1.3	737	23.6	1.4	201.835	19	0.8	222	520	6	0.04	1	2	1	1	1	1	1	1	1	1	1	2	2	2	1	1	1	1	1	1	25.35	6.59	0
79	2	21.1073	115.35	111.35	66.54	33.54	94.81	61	170	10	244	13	111	8.1	0.597513	1	147	61.9	1.1	201.835	11	0.8	580.816	807.662	12.2841	0.414601	2	2	1	1	1	1	1	1	1	1	1	2	1	1	2	1	2	1	1	1	7.29	2.21	0
61	1	27.0258	114.44	129.61	78.09	34.44	97.64	58.4	147	9.4	534	11.8	102	5.2	0.994734	2.36873	388.826	64.8	1.3	201.835	5	0.7	339	807.662	12.2841	0.414601	2	1	1	1	1	1	1	1	1	1	2	1	2	1	1	1	1	2	1	1	6.62	2.65	0
20	1	30.4683	118.32	118.05	79.41	34.52	95.64	73.2	155	14.4	171	12.7	220	7.4	1.32786	2.36873	388.826	23.8	1.2	201.835	22	1.3	580.816	807.662	12.2841	0.414601	1	1	1	1	1	1	1	1	2	1	1	1	2	2	1	1	1	2	2	1	19.67	3.89	0
26	1	28.0092	129.79	133.62	90.57	34.58	97.13	93.8	183	14.1	240	13.7	104	5.3	0.986624	2.1	388.826	21.8	1.2	182	17	0.9	580.816	2917	8	0.414601	1	1	1	1	1	1	1	1	1	1	1	1	2	2	1	1	1	1	1	1	38.11	26.05	0
63	2	23.909	122.26	92.35	61.58	35.03	97.38	76.2	178.524	12.3	211	10.2	236	8	1.29032	2	388.826	27.7	1.2	201.835	91	2.8	580.816	179	4	0.03	1	2	1	1	1	1	1	1	1	1	1	1	2	1	1	1	2	1	1	1	18.94	2.1	0
58	2	22.8529	133.76	100.16	60.81	37.38	95.77	64.5	168	7.4	140	9.3	128	7.9	0.710993	3	388.826	114.5	1.5	201.835	29	0.9	580.816	24	12.2841	0.414601	1	2	1	2	1	1	1	1	2	1	2	1	2	1	1	1	1	1	2	1	5.88	2.08	0
29	2	36.8205	113.65	114.75	62.21	40.5	96.92	110.2	173	7.4	233	14	96	10.3	0.385682	2.36873	388.826	31.7	1.2	201.835	9	0.9	580.816	807.662	12.2841	0.414601	1	2	1	2	1	2	1	1	2	1	2	1	2	1	1	1	1	1	1	1	13.96	6.3	0
38	2	38.1038	98.04	123.96	65.39	42	97.17	96.6	159.222	14.3	204	13.1	135	6.8	0.909336	0.8	388.826	31.2	1.2	164	18	0.9	206	807.662	12.2841	0.414601	1	1	1	1	1	1	1	1	2	1	1	1	2	2	1	1	2	2	2	1	28.91	13.56	0
